# Supplementary material for: High-throughput SNP genotyping in Cucurbita pepo for map construction and quantitative trait loci mapping
Source: BMC Genomics. 2012 Feb 22;13:80. doi: 10.1186/1471-2164-13-80 (PMC3359225; doi:10.1186/1471-2164-13-80)
Supplement: Additional file 1 — Sequence and primers for genotyping the 384 SNP included in the GoldenGate platform. The sequences of each of the 384 SNP included in the GoldenGate platform are indicated, including the polymorphic nucleotide and a 60 bp flanking sequence, along with the locus-specific and two allele-specific primers designed for detecting each locus with the GoldenGate assay, the three universal primers and the Illumicode. [file 1471-2164-13-80-S1.XLSX]

## Sheet: Hoja1
Additional File 1. Sequence and primers for genotyping the 384 SNP included in the GoldenGate platform.
Unigene1	SNP code2	SNP and 60bp flanking sequence3													oligo14	oligo25	oligo36	Illumicode Seq7	Strand8	SNP9
CUTC000082	C000082	AAAGCTGTGGAGTTGGTTGATGAGAACACCATCTGTGTTGCAGCCATTTTGGGTTCCAC[A,T]CTCAATGGAGAATTCGAAGATGTAAAGCTCTTAAATGATCTCTTAATCGAGAAGAACAAGG													ACTTCGTCAGTAACGGACGGCAGCCATTTTGGGTTCCACT	GAGTCGAGGTCATATCGTGGCAGCCATTTTGGGTTCCACA	TCAATGGAGAATTCGAAGATGTATAAGCCTGCGTGTACTGGGAACGTCTGCCTATAGTGAGTC	TAAGCCTGCGTGTACTGGGAAC	BOT	A/T
CUTC000273	C000273	CAATTTACCATTTGAGGTATACATAGATAACAGAGAATATTGAGAAATAAAGTGAGCGA[G,A]AGAGTAGGCATAGCCAAAGCTGCAGTGCAGCAAGTACAATTTGGCTGCGTATTTTTGTTGA													ACTTCGTCAGTAACGGACGTGCAGCTTTGGCTATGCCTACTCTT	GAGTCGAGGTCATATCGTGTGCAGCTTTGGCTATGCCTACTCTC	CGCTCACTTTATTTCTCAATATTCGGCCAATGTTCGTAGTGACCCAGTCTGCCTATAGTGAGTC	GGCCAATGTTCGTAGTGACCCA	BOT	A/G
CUTC000278	C000278	CCAGAACTGGTTGCAGTTTGGAAAATTGGCCAAAAGCTATGGATTCGGGACCATGGGGG[C,T]GTTTATGAGGCTATTGATGGATTTGATTGGTGTCAAGAGGTTCGAGGCCTATTAGCAGCAT													ACTTCGTCAGTAACGGACGATTCGGGACCATGGGGGT	GAGTCGAGGTCATATCGTGATTCGGGACCATGGGGGC	TTTATGAGGCTATTGATGGATTTTGAGTGGTTTAACGGAACTCGGCGTCTGCCTATAGTGAGTC	TGAGTGGTTTAACGGAACTCGGC	BOT	C/T
CUTC000329	C000329	GCGCCTAAATTTCAAGGTCGATGTGATTGAAAGTGATTGGGGTGAAGGTGCAAAGCTTG[A,G]TGTTTTGGCCTCAAAACTTGCAGCTGATACTGAACATACTATAAAGGCGGTTTGCATTGTT													ACTTCGTCAGTAACGGACGGGGGTGAAGGTGCAAAGCTTGA	GAGTCGAGGTCATATCGTGGGGGTGAAGGTGCAAAGCTTGG	GTTTTGGCCTCAAAACTTGGCCTATAACGACCAGGCTCTCAGTCTGCCTATAGTGAGTC	GCCTATAACGACCAGGCTCTCA	TOP	A/G
CUTC000346	C000346	GAGCACATGTTGTACAAGTGTCCTGATGAGATCCCAGACCCCAAGGCTGTGCAGTACGT[G,T]AGGAACGACCGTGGCACACCCATGATTCTGGACAACAACTACTACAGAAACATACTGGACA													ACTTCGTCAGTAACGGACGTGTGCCACGGTCGTTCCTA	GAGTCGAGGTCATATCGTGTGTGCCACGGTCGTTCCTC	CGTACTGCACAGCCTTGGATCACACGCAGTCGGCTGTCTTGTCTGCCTATAGTGAGTC	ATCACACGCAGTCGGCTGTCTT	TOP	G/T
CUTC000347	C000347	ACCGGTTCAGGATCTTTAAAGCTAACCTGAGGCGAGCTCGACGCCACCAGGCTCTTGAT[C,T]CCTCTGCTACTCATGGCGTCACTCAGTTTTCTGATTTGACTCCATCGGAGTTCAGGAGATC													ACTTCGTCAGTAACGGACGGACGCCACCAGGCTCTTGATT	GAGTCGAGGTCATATCGTGGACGCCACCAGGCTCTTGATC	CTCTGCTACTCATGGCGTCATCGGTTAGTATCAGAGCACGAGAGTCTGCCTATAGTGAGTC	ATCGGTTAGTATCAGAGCACGAGA	BOT	C/T
CUTC000384	C000384	ATGTAGCCAAGTACTCTGTGTTTATCAATGGTAGGTAGCTCCTCTGCGGAAGAATTAGC[G,C]TTCTTATGTAGATGTTGAGTTGAGAATAACTGCAGAATCGTATCATTCTCTAGTTTGTTCC													ACTTCGTCAGTAACGGACGAGCTCCTCTGCGGAAGAATTAGCG	GAGTCGAGGTCATATCGTGAGCTCCTCTGCGGAAGAATTAGCC	TCTTATGTAGATGTTGAGTTGAGAAGGAGGGTCAGTCCGCACTACGTGTCTGCCTATAGTGAGTC	GGAGGGTCAGTCCGCACTACGT	BOT	C/G
CUTC000389	C000389	AGCTCCCTATTTGGGGAGTCATTAAGGCAAGTTCCCAAGTCATCAGTGAAGCTGGTGAC[G,A]TCAAGGTCAAAGACCATTCCCCTCAAAACCAGATGTGAGATTGGGGATAGTTTGGAAGAGT													ACTTCGTCAGTAACGGACGGGGAATGGTCTTTGACCTTGAT	GAGTCGAGGTCATATCGTGGGGAATGGTCTTTGACCTTGAC	TCACCAGCTTCACTGATGACTTCAGGAACCTCACAGGCGAATTTGGTCTGCCTATAGTGAGTC	TCAGGAACCTCACAGGCGAATTTG	BOT	A/G
CUTC000405	C000405	AACTCCATCATCAAGAAAGCTGAAGCCAGAATCTCGGAATTGAAGGAATTGGGTCTTGA[C,G]TACACTGTCATCAGCGTTGGCAAAAAGGGTAACTCCTACTTCCTCCGTCGGCCTTACATTC													ACTTCGTCAGTAACGGACGTGCCAACGCTGATGACAGTGTAC	GAGTCGAGGTCATATCGTGTGCCAACGCTGATGACAGTGTAG	CAAGACCCAATTCCTTCAATTGATTCGCGTGACCTATTGATGCGGTCTGCCTATAGTGAGTC	GATTCGCGTGACCTATTGATGCG	TOP	C/G
CUTC000442	C000442	TTTCAACCCATCAGAATTTTCTTCACCTCCCAAATGCTGGACTGCATTCCCTTGATCAA[C,T]ACCTCTGTCCCTGTTATCCTCGCCATCACTTTCTAGCATATAATCCTTAGCCCCATGTGCA													ACTTCGTCAGTAACGGACGTGGACTGCATTCCCTTGATCAAT	GAGTCGAGGTCATATCGTGTGGACTGCATTCCCTTGATCAAC	CCTCTGTCCCTGTTATCCTCTTCTGATCGCGGCGAGAGCTAAGTCTGCCTATAGTGAGTC	TTCTGATCGCGGCGAGAGCTAA	BOT	C/T
CUTC000521	C000521	AAGAGTTCCAACGACGATCGAGGATTCCAGCGCTTCCTAGACACAGTTCAGTACAAGTG[C,T]AGCGGTATTCTCCGCTACGAGCGCGTCTTCGGACCAGGCTTCGTTAGCACCGGCGGGATCG													ACTTCGTCAGTAACGGACGGCTCGTAGCGGAGAATACCGCTA	GAGTCGAGGTCATATCGTGGCTCGTAGCGGAGAATACCGCTG	ACTTGTACTGAACTGTGTCTAGGACTTCGTAAGTGAGGCCGGTTCAGTCTGCCTATAGTGAGTC	CTTCGTAAGTGAGGCCGGTTCA	TOP	C/T
CUTC000640	C000640	GTGAACCCATTGACTAGCACTGCTGTCGGTGCGGAGGTAGCTCATAGCTTTTCCTCCAA[C,T]GAGAACACCATCACGGTCGGCACCCAACATGCACTCGACCCATTGACCACAGTGAAGGCAC													ACTTCGTCAGTAACGGACCCGACCGTGATGGTGTTCTCA	GAGTCGAGGTCATATCGTCCGACCGTGATGGTGTTCTCG	TGGAGGAAAAGCTATGAGCTACGCTTGACCTAACCGATCCGAACGTCTGCCTATAGTGAGTC	GCTTGACCTAACCGATCCGAAC	TOP	C/T
CUTC000669	C000669	TTGAAGGAGTTTGCTCCTTCCATCCCGGAGAAAAACATTTCTTGCTTGACGAGATTGGA[C,T]CATAACAGGGCATTGGGCCAAATTTCAGAGAGATTGAATGTTCAAGTATCCGAAGTTAAGA													ACTTCGTCAGTAACGGACGTGGCCCAATGCCCTGTTATGA	GAGTCGAGGTCATATCGTGTGGCCCAATGCCCTGTTATGG	CCAATCTCGTCAAGCAAGAATAGGATTGCGCCAGTCTTACATGAGTCTGCCTATAGTGAGTC	TAGGATTGCGCCAGTCTTACATGA	TOP	C/T
CUTC000739	C000739	ACCTCAAACACCTGGACATAAGCTGGACCAAAATCTCCGGCACCATCCCGGACTTCCTC[A,T]GCTCCCTCTCCAACCTCTCCTACATTAGCCTCTCCTTCAGCAATCTCTCCGGCGCCATCCC													ACTTCGTCAGTAACGGACGCACCATCCCGGACTTCCTCA	GAGTCGAGGTCATATCGTGCACCATCCCGGACTTCCTCT	CTCCCTCTCCAACCTCTCCTAGTTATCACAGGCGCTTTGGCAACGTCTGCCTATAGTGAGTC	GTTATCACAGGCGCTTTGGCAAC	TOP	A/T
CUTC000793	C000793	TAATCCACGGGAGGTGGGCGATGTTGGGAGCCTTCGGGTGCATAACACCAGAAGTGCTA[C,G]AAAAATGGTTGAAAGTGGACTTCAAGGAGCCAGTCTGGTTCAAGGCCGGAGCCCAGATCTT													ACTTCGTCAGTAACGGACGGGGTGCATAACACCAGAAGTGCTAG	GAGTCGAGGTCATATCGTGGGGTGCATAACACCAGAAGTGCTAC	AAAATGGTTGAAAGTGGACTTCACTACGGCTGGCCTAAACAGGTGTCTGCCTATAGTGAGTC	ACTACGGCTGGCCTAAACAGGT	BOT	C/G
CUTC000823	C000823	CCTCTCTCCGTTCAAGCCCGCTCCGTCTCCACTCTCACTCAAGACGACCTCAAGAAGCT[C,T]GCTGCAGACAAGGCTGTTGAGTATGTAAAGAGTGGAATGGTCCTCGGCCTTGGCACCGGCT													ACTTCGTCAGTAACGGACGACTCAACAGCCTTGTCTGCAGCA	GAGTCGAGGTCATATCGTGACTCAACAGCCTTGTCTGCAGCG	GCTTCTTGAGGTCGTCTTGAACAGTGCAAGTCCACGTTGAGGGTCTGCCTATAGTGAGTC	ACAGTGCAAGTCCACGTTGAGG	TOP	C/T
CUTC001034	C001034	CCCGCTGTATGTTGCTACGAAAATGGCGTCTATTCGACGATCATCCTTCTTCGTTCCTT[T,C]GACGAATGGATATGCAGCAGCAGCTCTCCGCTGGATTGGGTATGAGCCTCGGTGCACACCG													ACTTCGTCAGTAACGGACGTGCTGCTGCATATCCATTCGTCA	GAGTCGAGGTCATATCGTGTGCTGCTGCATATCCATTCGTCG	AGGAACGAAGAAGGATGATCATGCCGTACCAGTATGTTCCGGGTCTGCCTATAGTGAGTC	ATGCCGTACCAGTATGTTCCGG	TOP	C/T
CUTC001057	C001057	ATTAATTGGTAATACTCCAATGGTATATCTAAATAAAATGGCTGATGGTTGTTTTGCTC[A,G]TATTGCTGCTAAGTTAGAGACGATGGAGCCGTGTTCTAGCGTTAAAGACAGGATTGCGCAT													ACTTCGTCAGTAACGGACAATGGCTGATGGTTGTTTTGCTCA	GAGTCGAGGTCATATCGTAATGGCTGATGGTTGTTTTGCTCG	ATTGCTGCTAAGTTAGAGACGATAGCCATCTGATTGCGGGCTCAAGTCTGCCTATAGTGAGTC	AGCCATCTGATTGCGGGCTCAA	TOP	A/G
CUTC001073	C001073	GTGCATGAAATTGCTAATGTTGGCCCACATTTTAAGGAGGTAATTTCCTTTCTATGGCC[T,C]TTTGAACTTGAAAAGCCAGGAAGTGGACTTCAAGGGAAAAAATCATTGTACAAGGAGGGTG													ACTTCGTCAGTAACGGACGCACTTCCTGGCTTTTCAAGTTCAAAA	GAGTCGAGGTCATATCGTGCACTTCCTGGCTTTTCAAGTTCAAAG	GCCATAGAAAGGAAATTACCTCAGCGTTGTGCTAACGGGATCTCGTCTGCCTATAGTGAGTC	AGCGTTGTGCTAACGGGATCTC	TOP	C/T
CUTC001085	C001085	CTGTGGAAATTGCCAATTGTATTTGTTGTGGAGAATAATCTTTGGGCAATCGGAATGTC[A,G]CATTTAAGGGCAACATCAGATCCTGAAATTTGGAAGAAGGGTCCTGCATTTGGAATGCCTG													ACTTCGTCAGTAACGGACATCTTTGGGCAATCGGAATGTCA	GAGTCGAGGTCATATCGTATCTTTGGGCAATCGGAATGTCG	ATTTAAGGGCAACATCAGATCGACATGGGCTGCTCCGTAAACTGTCTGCCTATAGTGAGTC	GACATGGGCTGCTCCGTAAACT	TOP	A/G
CUTC001196	C001196	CGCGGTCTTACGTGGTTTATTCCTTCCGACGATCCAACCTTGATCTCGAAGCAACAACT[C,A]TTTGCTAGAATTGTAGGCGGATTAGGCGGCAGGGCTGCCGAGGAAGTGATCTTCGGCGAGC													ACTTCGTCAGTAACGGACCCTAATCCGCCTACAATTCTAGCAAAT	GAGTCGAGGTCATATCGTCCTAATCCGCCTACAATTCTAGCAAAG	GTTGTTGCTTCGAGATCAAGACAAGTTCGCCAGGTCAGTGGAGTCTGCCTATAGTGAGTC	ACAAGTTCGCCAGGTCAGTGGA	BOT	A/C
CUTC001285	C001285	CTGGTGATTTTATCAGGTGGGCATACAATTGGAGTAGCTCATTGTGGCACATTCTCAAG[G,A]AGGCTCTACAACTTCACAGGCCAAGGGGACGCAGATCCTTCATTAAATCCAATCTACGCCA													ACTTCGTCAGTAACGGACGCTCATTGTGGCACATTCTCAAGA	GAGTCGAGGTCATATCGTGCTCATTGTGGCACATTCTCAAGG	GGCTCTACAACTTCACAGGCGGTAAATCTCGACCGTTCGTCCGTCTGCCTATAGTGAGTC	GGTAAATCTCGACCGTTCGTCC	TOP	A/G
CUTC001297	C001297	CCTTTCACGAGATCTTAATCTAATCATTGAACCCGGGAGATCACTTATCGCCAATACTT[G,A]CTGTTTGGTTAATCGAGTTACGGGGGTAAAAACTAACGGGACGAAAAACTTCATTGTAATC													ACTTCGTCAGTAACGGACGCCCCGTAACTCGATTAACCAAACAGT	GAGTCGAGGTCATATCGTGCCCCGTAACTCGATTAACCAAACAGC	AGTATTGGCGATAAGTGATCTCTGCTCTCTTCGTGTATAAACGGGGGTCTGCCTATAGTGAGTC	TGCTCTCTTCGTGTATAAACGGGG	BOT	A/G
CUTC001338	C001338	GAAGCCGCAGCGGATCCGGGCTGGAATGGCGACTGCGCCTTCTACTGCTACCGCTCCGG[C,T]GACCTCATCAATCTACCTTACAATTCAGCACTCCCCGTTTCTCTTAAAGTCCTTGAGTTCG													ACTTCGTCAGTAACGGACCCTTCTACTGCTACCGCTCCGGT	GAGTCGAGGTCATATCGTCCTTCTACTGCTACCGCTCCGGC	ACCTCATCAATCTACCTTACAATTGGTGCATACAGAACCGCGTCTCGTCTGCCTATAGTGAGTC	GGTGCATACAGAACCGCGTCTC	BOT	C/T
CUTC001389	C001389	TATCCCGTTCGAGGGCTCGTGTTCGAGGGCGAAAACACTCTGCAAGCATTATCGAACGC[G,A]GTGTCTGATGCCTGCATATGCCTTCAAGAACACAACATTCCTTACAATGTCTTAATTGCTG													ACTTCGTCAGTAACGGACCTCTGCAAGCATTATCGAACGCA	GAGTCGAGGTCATATCGTCTCTGCAAGCATTATCGAACGCG	TGTCTGATGCCTGCATATGGTACCAGTGTTTCGACGGGCTAGTCTGCCTATAGTGAGTC	GTACCAGTGTTTCGACGGGCTA	TOP	A/G
CUTC001408	C001408	CTCCTTACCAATGGAATGGATTGCAAGCTCTGCATATGGGACATGCGCCCATACGCGCC[G,T]CAAAACCGATGTGTCAAGATATTCGAAGGGCACCAACATAACTTCGAAAAGAACCTACTGA													ACTTCGTCAGTAACGGACGATGCGCCCATACGCGCCT	GAGTCGAGGTCATATCGTGATGCGCCCATACGCGCCG	AAAACCGATGTGTCAAGATATTTCTATATCCCGAAAGTACAGGCCCGTCTGCCTATAGTGAGTC	TCTATATCCCGAAAGTACAGGCCC	BOT	G/T
CUTC001423	C001423	GCTGTAACTGGCACTGATGGGGGCTCGCCCTACTTTTGGTGTGTGTTGTTCAGCAATGG[T,C]AGCCTCTCTAATAGCTTTGCCTTTGAGGGAGGTGTGGCTAAGTTAACGCGGCCTGGTTGCT													ACTTCGTCAGTAACGGACGGGTGTGTGTTGTTCAGCAATGGT	GAGTCGAGGTCATATCGTGGGTGTGTGTTGTTCAGCAATGGC	GCCTCTCTAATAGCTTTGCCTTTTCCGCCAAGTTAGCAGAAATCCGTCTGCCTATAGTGAGTC	TTTCCGCCAAGTTAGCAGAAATCC	BOT	C/T
CUTC001428	C001428	GTTTGAACAAATATGGAATTTTGTACTGTCACATGGTGGAGCCACGGATGAAAAATGTT[C,T]TGGAGAAAGTTGAATGTCCACACAGCCTGTTACCAATGAGAAAGGCATTCCGGGGTACATT													ACTTCGTCAGTAACGGACGGGAGCCACGGATGAAAAATGTTT	GAGTCGAGGTCATATCGTGGGAGCCACGGATGAAAAATGTTC	GGAGAAAGTTGAATGTCCACAAGCAGGAGAGCTAGTTCCGTCGGTCTGCCTATAGTGAGTC	AGCAGGAGAGCTAGTTCCGTCG	BOT	C/T
CUTC001469	C001469	GCTGTTAATAGGCAGAGGATGGTGTACAAAGCTATTTGGGAGGAGCTACAGAGCACAGT[T,C]CATGCAGTGGATCAGATGACAACCAGAACACCCGCTGAAGCAGAAGCTCAGAACTCATAAC													ACTTCGTCAGTAACGGACGTGGGAGGAGCTACAGAGCACAGTT	GAGTCGAGGTCATATCGTGTGGGAGGAGCTACAGAGCACAGTC	ATGCAGTGGATCAGATGACATCTCGACAGTGCGATTACCGGCGTCTGCCTATAGTGAGTC	TCTCGACAGTGCGATTACCGGC	BOT	C/T
CUTC001485	C001485	ACTAGTCCATTTGGAGGTGGTCGCCCTGGAAGAGTGAAGAGAAGGAACCAGAAGGCAGC[C,T]GCCAAGAAGGCTGCTGGTGGAGATGGAGATGAAGAAGATGAGGATTGAGTTATCGAGTAA													ACTTCGTCAGTAACGGACGCACCAGCAGCCTTCTTGGCA	GAGTCGAGGTCATATCGTGCACCAGCAGCCTTCTTGGCG	CTGCCTTCTGGTTCCTTCTCTGGACCGTGAGATGGCTAACAGTCTGCCTATAGTGAGTC	CTGGACCGTGAGATGGCTAACA	TOP	C/T
CUTC001541	C001541	TATGCTTCTCAGGAATCTCATTATTCCGTTTTTAAAGCGGCTAGAATGTATAGAATGGA[T,C]TGTGTGAAGGTTGGAACTCTGATATCTGGTGAGATCGATTGTGCTGACCTTAAACTCAAGT													ACTTCGTCAGTAACGGACGATCAGAGTTCCAACCTTCACACAA	GAGTCGAGGTCATATCGTGATCAGAGTTCCAACCTTCACACAG	CCATTCTATACATTCTAGCCGCATTAGCAAGCGCCTCATGTATCGGGTCTGCCTATAGTGAGTC	ATTAGCAAGCGCCTCATGTATCGG	TOP	C/T
CUTC001597	C001597	ACAAAGGTCCTAGTGTGGGTGAAAGTGACAAGCGTGACGGTTGAGGGCTACAAATCTGA[A,T]AAGGTATGGTTCACTGCAGGAGTGAAGAAGTCGAGATCGAAAGATGCCTATGATAAGCCCC													ACTTCGTCAGTAACGGACGCACTCCTGCAGTGAACCATACCTTA	GAGTCGAGGTCATATCGTGCACTCCTGCAGTGAACCATACCTTT	CAGATTTGTAGCCCTCAACCGGGCTAACTGTGCTCGGAAGTTGTCTGCCTATAGTGAGTC	GGGCTAACTGTGCTCGGAAGTT	TOP	A/T
CUTC001627	C001627	GAAACCTCTTATGCTGAACTGGAACAACCCAATTAAATCAACTTCCAGCTTGAAATATC[C,T]GGTGGGTTTTCTTATTTAATCCTCTTTTATTTTCCTGTTGACATTTTTTTTCTTCTTTTTT													ACTTCGTCAGTAACGGACAAAGAGGATTAAATAAGAAAACCCACCA	GAGTCGAGGTCATATCGTAAAGAGGATTAAATAAGAAAACCCACCG	ATATTTCAAGCTGGAAGTTGATTTGGTCCAAGTGTAGCAACGATGAGGTCTGCCTATAGTGAGTC	TGGTCCAAGTGTAGCAACGATGAG	TOP	C/T
CUTC001632	C001632	GACGACGCGATAGCTGGAGAATGCCCATTTTGTGGTGAGTTAATGATCCGTGAGATCTC[G,T]TTGCCTTTTATTTCATCAGAGGAAGCGCAACAAGTTAGTTCATGGGAGATTAGACCGCATA													ACTTCGTCAGTAACGGACGGCTTCCTCTGATGAAATAAAAGGCAAA	GAGTCGAGGTCATATCGTGGCTTCCTCTGATGAAATAAAAGGCAAC	AGATCTCACGGATCATTAACTCATCAGTCGTGCGATGTTCCAAGCGTCTGCCTATAGTGAGTC	ATCAGTCGTGCGATGTTCCAAGC	TOP	G/T
CUTC001674	C001674	TCGATCTACGGCGCGAAGTTCGCCGACGAGAACTTCATTAAGAAACACACCGGTCCTGG[C,T]ATTTTGTCCATGGCGAATGCTGGACCTGGAACCAACGGATCTCAGTTCTTCATTTGTACTG													ACTTCGTCAGTAACGGACGCAGCATTCGCCATGGACAAAATA	GAGTCGAGGTCATATCGTGCAGCATTCGCCATGGACAAAATG	CAGGACCGGTGTGTTTCTTACCGATGTATTACGCCGAGAAGCGTCTGCCTATAGTGAGTC	CCGATGTATTACGCCGAGAAGC	TOP	C/T
CUTC001735	C001735	GTTTACGTTGTTGGACAGTATGTGAAATGTGTGAAGCGAAAATCTCTCCCTGACGAGCC[A,G]GAAGTGAAGTTGGGGAATGTAGAGGGATTGTTATCATTTTCGCAGGTCTCGAATATGACAC													ACTTCGTCAGTAACGGACGCCTCTACATTCCCCAACTTCACTTCT	GAGTCGAGGTCATATCGTGCCTCTACATTCCCCAACTTCACTTCC	GCTCGTCAGGGAGAGATTTTCAGTAATCAGGCGTCTGTTGGCGTCTGCCTATAGTGAGTC	CAGTAATCAGGCGTCTGTTGGC	BOT	A/G
CUTC001751	C001751	ATATCAATTCTGGACTTATTCTGTCCTTCTCCGAGCCCCAAATTCTCCGCTCTAGGGTT[T,C]CCGAACACCACTATGGCTATGCATACTGGAATAGGGGTTTCGAAGATCCTGATTCTTGTTG													ACTTCGTCAGTAACGGACGCCCAAATTCTCCGCTCTAGGGTTT	GAGTCGAGGTCATATCGTGCCCAAATTCTCCGCTCTAGGGTTC	CGAACACCACTATGGCTATGGTCTGGTGAGCTAAAGACCGTGGTCTGCCTATAGTGAGTC	GTCTGGTGAGCTAAAGACCGTG	BOT	C/T
CUTC001768	C001768	GTCTGTTTATGTAATGTTTGGGTTTGTGTTTTCCACAAAGGGGTAGGTTTATGATCTCG[A,C]CTAGTCGAATCATCTTCCTGGTTGCTTCTAGCAGTTCCAATATTTGGTGCCTTTCCCTCTC													ACTTCGTCAGTAACGGACGCAACCAGGAAGATGATTCGACTAGT	GAGTCGAGGTCATATCGTGCAACCAGGAAGATGATTCGACTAGG	GAGATCATAAACCTACCCCTTTCTAGGCAAGGGCGTCTTACCGTGTCTGCCTATAGTGAGTC	CTAGGCAAGGGCGTCTTACCGT	BOT	A/C
CUTC001802	C001802	TGATTGTGAGCAACGAAGAAGAAAGGAAAAGTATGATAGAGGAAATTGGAGAAGAAGTA[C,T]TGCCGGCTGAGTATGGTGGAAAGGGAAAGCTTATTGCTCTTCAAGATGCTGTCCTTCCTCA													ACTTCGTCAGTAACGGACGCCACCATACTCAGCCGGCAA	GAGTCGAGGTCATATCGTGCCACCATACTCAGCCGGCAG	ACTTCTTCTCCAATTTCCTCTATCGAAGGGTATCGCCTTGTATGTCGGTCTGCCTATAGTGAGTC	GAAGGGTATCGCCTTGTATGTCG	TOP	C/T
CUTC001814	C001814	TCTCCTGGATGGAAGTATTCTCACTGGGAAATGAAAGGTGTTCCACTCAGGATTGAAAT[T,A]GGGCCTAAGGACTTGGCAAACAATCAGGTACGTGCTGTTCGCCGTGATAATTCAGCAAAGA													ACTTCGTCAGTAACGGACGGTTTGCCAAGTCCTTAGGCCCT	GAGTCGAGGTCATATCGTGGTTTGCCAAGTCCTTAGGCCCA	TTTCAATCCTGAGTGGAACACTCAAAGCGGTATTTTACGTGACGGGTCTGCCTATAGTGAGTC	TCAAAGCGGTATTTTACGTGACGG	BOT	A/T
CUTC001819	C001819	AGCCATCATCTTCCAACAGGATCATCAACTGGGGGAGTTTGATTCACATTGTTTTGGCA[A,C]TTTCAGGTGGATTTTTGTTTTGATTGTCATAAAAAATCCTACCACCCATTTATTACATTAA													ACTTCGTCAGTAACGGACGAGTTTGATTCACATTGTTTTGGCAA	GAGTCGAGGTCATATCGTGAGTTTGATTCACATTGTTTTGGCAC	TTCAGGTGGATTTTTGTTTTGCGCAGTCAACGACGTATTCCGAGTCTGCCTATAGTGAGTC	CGCAGTCAACGACGTATTCCGA	TOP	A/C
CUTC001909	C001909	TGGTTAAGTAACACCCTCAAGTCTGGAGGTGGCTAAGTATTACCAGCCAAAGAAGAACA[T,C]TTGAGGCACCCAGTTGGAGAATACGATGTTTGAGCATCATGACTTGCAGAAGAGAACTCAT													ACTTCGTCAGTAACGGACGATTCTCCAACTGGGTGCCTCAAA	GAGTCGAGGTCATATCGTGATTCTCCAACTGGGTGCCTCAAG	GTTCTTCTTTGGCTGGTAATACTGTCGGTACTCTGAACAGGGGTTGTCTGCCTATAGTGAGTC	GTCGGTACTCTGAACAGGGGTT	TOP	C/T
CUTC001936	C001936	AAGAAGGAGGAGCCAAAGAAAGAAGGAGAGGCTAAAAAAGACGACGCGAAGAAAGACGA[G,C]CCGAAGAAGGAGGACGACAAGAAAGACGAGCCGAAGAAAGACGGTGAAAAGAAGGAGGACG													ACTTCGTCAGTAACGGACAAGACGACGCGAAGAAAGACGAC	GAGTCGAGGTCATATCGTAAGACGACGCGAAGAAAGACGAG	CGAAGAAGGAGGACGACAAGGGCGCGATCCTATGACCACTGAGTCTGCCTATAGTGAGTC	GGCGCGATCCTATGACCACTGA	TOP	C/G
CUTC001953	C001953	GAGTTTATACAATTTCTTCACTTGTTCAATTGAATCCTTTCTATCAGCAGTCTTGGGAG[A,C]CAAACCATCCACGACCTTCGCAGCATCTTCATCTGTAATTCCTTGGAAAACATCAATAGGT													ACTTCGTCAGTAACGGACCGAAGGTCGTGGATGGTTTGT	GAGTCGAGGTCATATCGTCGAAGGTCGTGGATGGTTTGG	TCCCAAGACTGCTGATAGAAACCTCTATATCGGGGAATGTAGCACGTCTGCCTATAGTGAGTC	CCTCTATATCGGGGAATGTAGCAC	BOT	A/C
CUTC002033	C002033	CCGAAGCACGCTATAAACTTGATCTTCTCATTCACGAACGGGGTCGATTGGGACGGTCC[A,T]TACAGACTGCAGTTTCAAGTTCCCAAGCCTTGGCAAAACAAACCAATCGACTTTTTCAATC													ACTTCGTCAGTAACGGACGGGTCGATTGGGACGGTCCT	GAGTCGAGGTCATATCGTGGGTCGATTGGGACGGTCCA	ACAGACTGCAGTTTCAAGTTCCGCCACATTCGGTGGAACATACGTCTGCCTATAGTGAGTC	CGCCACATTCGGTGGAACATAC	BOT	A/T
CUTC002050	C002050	ACCTTCATCAAGGACTCTCCCAAGCCGCCGCCAGAGCGTATCACTTTAACCTTCCCAGT[T,A]ATCAACTCATCGGACTATATTGCTCTTGTGGTGCCTGGCGCCGCCCAAGCAGATGCCGTGG													ACTTCGTCAGTAACGGACGAGCGTATCACTTTAACCTTCCCAGTT	GAGTCGAGGTCATATCGTGAGCGTATCACTTTAACCTTCCCAGTA	TCAACTCATCGGACTATATTGCAATACCGGAGTTCTTGCCGAGACGTCTGCCTATAGTGAGTC	AATACCGGAGTTCTTGCCGAGAC	BOT	A/T
CUTC002091	C002091	TGCCAGTTTGTCAATGGAGATTCTATTGAAGCTTGTAGCAGTTTTTGGTCATGTTATAA[G,A]CTCAGCAGTATCAGCACCTCCAGTAGTTGGTGTTGACCTTCATGCAGAGCAGAGGGTACAA													ACTTCGTCAGTAACGGACCTGGAGGTGCTGATACTGCTGAGT	GAGTCGAGGTCATATCGTCTGGAGGTGCTGATACTGCTGAGC	TATAACATGACCAAAAACTGCTACACCATGCGTAGGTATCGGGCTAGTCTGCCTATAGTGAGTC	ACCATGCGTAGGTATCGGGCTA	BOT	A/G
CUTC002153	C002153	ATGGAATTTGGGGGTTCTTCCTACAAGAGAATGTGAAAACCAAGAAAATAAGCTACTTT[G,A]TTTGTTGGCATTGATTCTCATCAACTCCTCTGTGGTTATTGTCAAATACTTGTCTCGCTTT													ACTTCGTCAGTAACGGACTTGATGAGAATCAATGCCAACAAAT	GAGTCGAGGTCATATCGTTTGATGAGAATCAATGCCAACAAAC	AAGTAGCTTATTTTCTTGGTTTTCCTCGAATGGTCGATGGCTTCTATAGTCTGCCTATAGTGAGTC	CTCGAATGGTCGATGGCTTCTATA	BOT	A/G
CUTC002171	C002171	CTGCCGAGACCGGCGAGGACGATGACACCGGCTACGACGAGTGCATCCGTTCCCTCTGA[C,T]ATGAACCTCATCACCGATGATGATTTCAGGGAGTTGGTAGATCAGGTTCCGGCGGGATGCC													ACTTCGTCAGTAACGGACATCATCATCGGTGATGAGGTTCATA	GAGTCGAGGTCATATCGTATCATCATCGGTGATGAGGTTCATG	CAGAGGGAACGGATGCACTACTTGAAGCCGTCCTTGTCCCAGTCTGCCTATAGTGAGTC	ACTTGAAGCCGTCCTTGTCCCA	TOP	C/T
CUTC002175	C002175	GCCGGACTCTGCAAGATTAGTGACATTCCAGTCAATAGACCTACATCGAGTAGCCTGAG[C,T]TCCACCGTGGAGTCTTTTAGCGGGCCGCGGGTTTCGATTCCAGCTCCATCGGTTCCGAAAA													ACTTCGTCAGTAACGGACGCGCTAAAAGACTCCACGGTGGAA	GAGTCGAGGTCATATCGTGCGCTAAAAGACTCCACGGTGGAG	TCAGGCTACTCGATGTAGGTCTACTAGCACATGGATGATCCGCTCGTCTGCCTATAGTGAGTC	CTAGCACATGGATGATCCGCTC	TOP	C/T
CUTC002181	C002181	AGCTCATTGGATGCCTTCTCTCAAATCTTGAAGAACGAGGGTGCGAAGTCTCTGTTCAA[A,G]GGTGCCGGAGCTAACATCCTCCGTGCCGTTGCTGGTGCTGGTGTGCTCGCTGGTTACGACA													ACTTCGTCAGTAACGGACGAGGATGTTAGCTCCGGCACCT	GAGTCGAGGTCATATCGTGAGGATGTTAGCTCCGGCACCC	TGAACAGAGACTTCGCACCTATCGTCAACCTTATTGCGCTCAGGTCTGCCTATAGTGAGTC	TATCGTCAACCTTATTGCGCTCAG	BOT	A/G
CUTC002186	C002186	TGGAGTGGGGTTAGCATTGAAGACTGGTGGAGGAACGAACAATTTTGGGTCATTGGTGG[T,A]ACTTCAGCTCATCTGTTCGCCGTCTTCCAGGGTCTCTTAAAGGTTCTTGCTGGAATCGATA													ACTTCGTCAGTAACGGACCGGCGAACAGATGAGCTGAAGTA	GAGTCGAGGTCATATCGTCGGCGAACAGATGAGCTGAAGTT	CACCAATGACCCAAAATTGTGTGTAGGCCAGCTAAACGTCGTGTCTGCCTATAGTGAGTC	GTGTAGGCCAGCTAAACGTCGT	TOP	A/T
CUTC002195	C002195	TTCATCTAACAAGTGCTCAAATTGGAGTTTGCTATGGACAAATGGGAAACAACCTACCA[C,G]CTTCAAGAGAAGTGGTGGCTCTCTACAACCAAAACAACATTAGAAGAATGAGGCTGTATGG													ACTTCGTCAGTAACGGACGAGAGAGCCACCACTTCTCTTGAAGG	GAGTCGAGGTCATATCGTGAGAGAGCCACCACTTCTCTTGAAGC	GGTAGGTTGTTTCCCATTTGTGCAACGCTTTGAATGGGCTCTCGTCTGCCTATAGTGAGTC	GCAACGCTTTGAATGGGCTCTC	BOT	C/G
CUTC002209	C002209	ATCCTGCAAGATCAGGATGGGTTCGAGTAAGCTTAAGCCAATCCATTTGGCTATACCCC[C,T]TTTCAAAAGGAACCTTTGTTCGAGTTGCAGGCCTACGCCCAGCAGTCCCTTGTTTTCCTGA													ACTTCGTCAGTAACGGACCCAATCCATTTGGCTATACCCCT	GAGTCGAGGTCATATCGTCCAATCCATTTGGCTATACCCCC	TTCAAAAGGAACCTTTGTTCTCTCAGTGGCCGACTTCCATGAGTCTGCCTATAGTGAGTC	TCTCAGTGGCCGACTTCCATGA	BOT	C/T
CUTC002222	C002222	TGAATTCAGGCATGTGAACCCCAGGTTGCCCAGTTGGCTTCACTTCCAACACGTGGCAT[A,G]CTGTGAACCCTTGATTGGGCATCAACCTTAAAGTTGGCCCCACACATCACCCCCTCACTGT													ACTTCGTCAGTAACGGACCTTCACTTCCAACACGTGGCATA	GAGTCGAGGTCATATCGTCTTCACTTCCAACACGTGGCATG	TGTGAACCCTTGATTGGGTCTACTCAAGCGAATTTGGATGGTGTCTGCCTATAGTGAGTC	TCTACTCAAGCGAATTTGGATGGT	TOP	A/G
CUTC002258	C002258	CTAATGGGCTTCCCCTGGTGCCAATTCTGACGAGAGCGACCTTGGTCTTCTCTGCCTGC[T,C]GCTCCACGGCAACAGAGGCTCTTATGAGCCCAAACCCATGAAATTTCTTAGCTCCAGTAGA													ACTTCGTCAGTAACGGACAGCCTCTGTTGCCGTGGAGCA	GAGTCGAGGTCATATCGTAGCCTCTGTTGCCGTGGAGCG	CAGGCAGAGAAGACCAAGGTAGCTTAGGGCGGGGACTCATTCGTCTGCCTATAGTGAGTC	AGCTTAGGGCGGGGACTCATTC	TOP	C/T
CUTC002260	C002260	TCGACATCAACAATGACAATCCGTGGTGCACCAAATGCCCGGGCAGCCATCATAGTGAC[A,G]AGCCCAATTGGTCCAGCTCCCATGACCAAAACATTTGTTTCTGGACCAACGTTAGCACGTC													ACTTCGTCAGTAACGGACGGAGCTGGACCAATTGGGCTT	GAGTCGAGGTCATATCGTGGAGCTGGACCAATTGGGCTC	TCACTATGATGGCTGCCCTAGCTGTTCGGGAGGACAAACGGTCTGCCTATAGTGAGTC	TAGCTGTTCGGGAGGACAAACG	BOT	A/G
CUTC002274	C002274	ATGGTAGTCGAAGAGACGATCAAGGCTCCATCGGCGGAAGATCTCTCCAATTCCATTGG[A,G]AATCAAAACCCTAGGGGACGAGGCGCTGAGGAAGATGAGGAACTTGAGGAAGGAGAGATCG													ACTTCGTCAGTAACGGACCCTCGTCCCCTAGGGTTTTGATTT	GAGTCGAGGTCATATCGTCCTCGTCCCCTAGGGTTTTGATTC	CAATGGAATTGGAGAGATCTTGGGTGTGTCCTACAAGACCGTAGTCTGCCTATAGTGAGTC	GGGTGTGTCCTACAAGACCGTA	BOT	A/G
CUTC002327	C002327	TGACCACGATATTCATTCTGCTAATCCCCTCGCACGCCGTCACGAGCGAGTTCCTGTCA[T,C]GCCGTTCTACGATACCTCCAACTCTGAGAACTCCCTCGCCGTCAAGCCTGGCGCTGCAATC													ACTTCGTCAGTAACGGACGGTCACGAGCGAGTTCCTGTCAT	GAGTCGAGGTCATATCGTGGTCACGAGCGAGTTCCTGTCAC	CCGTTCTACGATACCTCCAACGCAGCCGGTTGAGTATCCTAACGTCTGCCTATAGTGAGTC	GCAGCCGGTTGAGTATCCTAAC	BOT	C/T
CUTC002394	C002394	TGCCCACCTAAGTTCCAGTAGGTGTGTTGAGCCAAGTTGATTATGGTGGCCTTGTTTTC[A,T]GGAATTGCCTCCATGTCAAGCCTCATTGTTGTGCTTGAAGTGAGTGTGTAAGTTGCAGTAA													ACTTCGTCAGTAACGGACGCTTGACATGGAGGCAATTCCT	GAGTCGAGGTCATATCGTGCTTGACATGGAGGCAATTCCA	AAAACAAGGCCACCATAATCTGGTCCGGGCTTCACAATGACTGTCTGCCTATAGTGAGTC	TGGTCCGGGCTTCACAATGACT	BOT	A/T
CUTC002413	C002413	TTAAGTGTTGCCAATCCTGAGACGAGGGTTGATGAAGCAGAATTTGAGGAGAACGAAGT[G,C]TATTCAATAGATATTGTAACAAGCACAGGTGAAGGAAAGCCTAAGTTGTTGGATGAGAAGC													ACTTCGTCAGTAACGGACAAGCAGAATTTGAGGAGAACGAAGTG	GAGTCGAGGTCATATCGTAAGCAGAATTTGAGGAGAACGAAGTC	ATTCAATAGATATTGTAACAAGCACCTCGTGCTTATCTTGGACACATGAGTCTGCCTATAGTGAGTC	CTCGTGCTTATCTTGGACACATGA	BOT	C/G
CUTC002425	C002425	ATGCACTACACCAGAAAAGTAAAAGATTAAGAAATGCCTGAAGAAATGGAGGAAAAGGG[T,A]TCATGTTTCCTTGGGAGGAGCTTTCTTTGCAGCCTCGGCAGCTGCTTTTTCTGCTTCAATC													ACTTCGTCAGTAACGGACAGCTCCTCCCAAGGAAACATGAA	GAGTCGAGGTCATATCGTAGCTCCTCCCAAGGAAACATGAT	CCTTTTCCTCCATTTCTTCAGGTGCCGCAACTGATAAGCGTTGGTCTGCCTATAGTGAGTC	GTGCCGCAACTGATAAGCGTTG	TOP	A/T
CUTC002428	C002428	TGACCAGTGAAGATGACTTCATCTCCATCTTCCAGAAATTTACGAGATATCCCATTTAA[T,C]AACTCCAATGGCTTTTGCCCATTCCATGTTAACTCCAACAAGCAGCCTAGAGAATCTTGTT													ACTTCGTCAGTAACGGACATGGGCAAAAGCCATTGGAGTTA	GAGTCGAGGTCATATCGTATGGGCAAAAGCCATTGGAGTTG	TAAATGGGATATCTCGTAAATTTCTTCTCGGACAGGAGCACGAGTCGTCTGCCTATAGTGAGTC	TTCTCGGACAGGAGCACGAGTC	TOP	C/T
CUTC002452	C002452	TCATGGTTATAATATGTGTCAAACTCTATACCTCTGCCATTTTCGTCAGCTTTGTTAAG[C,G]CTTTTTAGGTGAATCAGATGTGTACATATTTGAGATTGAATGTAAAGCTCGTGTTGTCATT													ACTTCGTCAGTAACGGACGGCCATTTTCGTCAGCTTTGTTAAGG	GAGTCGAGGTCATATCGTGGCCATTTTCGTCAGCTTTGTTAAGC	TTTTTAGGTGAATCAGATGTGTACAATAGACCGAGTCGATGTGGCGGTCTGCCTATAGTGAGTC	AATAGACCGAGTCGATGTGGCG	BOT	C/G
CUTC002459	C002459	ACTATTGCTCCTTTTGTTCTTCTTATCCTCAACAACTCCTTTGCTTAACCCCAAAATCG[C,A]TCTCCTCTTCTTCCTACTTCTAATCCCACACGCATTGCAAAGAGACTTTGGACCAGCTGGG													ACTTCGTCAGTAACGGACGTCCTTTGCTTAACCCCAAAATCGA	GAGTCGAGGTCATATCGTGTCCTTTGCTTAACCCCAAAATCGC	CTCCTCTTCTTCCTACTTCTAATCTTAAGTGGGTACGGGCGTCACAGTCTGCCTATAGTGAGTC	TTAAGTGGGTACGGGCGTCACA	TOP	A/C
CUTC002508	C002508	ACAGCTGCAGCCATAGATGACCGACCTAGTTGTTTGCGGTATCCACGAGGTAATGGTAT[T,C]GGCGTCGAGCTGCCACCAGGGAATAAAGGCATTCCTATTGAGGTTGGGAAAGGAAGGATTT													ACTTCGTCAGTAACGGACGGGTGGCAGCTCGACGCCA	GAGTCGAGGTCATATCGTGGGTGGCAGCTCGACGCCG	TACCATTACCTCGTGGATACCACCAAGGGGCTCGACTTAGTCCGTCTGCCTATAGTGAGTC	ACCAAGGGGCTCGACTTAGTCC	TOP	C/T
CUTC002510	C002510	AACTTGATTCGGAGAGCCGGGGCTCGAGTTTTAGCTCAGACTGTAGTTCAGAAGCCTGG[C,T]TTTGTGCTGCTGAACATCAATGGAAATTTCATTTCTGATGAAGGCATTGATGAGTTGAAAG													ACTTCGTCAGTAACGGACGCCATTGATGTTCAGCAGCACAAAA	GAGTCGAGGTCATATCGTGCCATTGATGTTCAGCAGCACAAAG	CAGGCTTCTGAACTACAGTCTGCTTTGTCGAAGAAACGCAGGACAGGTCTGCCTATAGTGAGTC	CTTTGTCGAAGAAACGCAGGACAG	TOP	C/T
CUTC002514	C002514	ACCTCCAGCAACATGTGTTTGCCCGGTTCTCTTGACCCGGAATTGATCAGAGGGAAAGT[C,G]GTGGTCTGCGACAGGGGAATCAACGCCAGAGCAGAGAAGGGAGGAGTGGTGCGAGATGCTG													ACTTCGTCAGTAACGGACGGATTCCCCTGTCGCAGACCACG	GAGTCGAGGTCATATCGTGGATTCCCCTGTCGCAGACCACC	CTTTCCCTCTGATCAATTCCATGCTGGGCTACCGTAACGATACGTCTGCCTATAGTGAGTC	ATGCTGGGCTACCGTAACGATAC	BOT	C/G
CUTC002528	C002528	AGTGGAGATGACGATGACGAGGAAGAGGATTGGGTTGATTGGGAGAACATAATTTTGGA[A,G]GATACTGTTCCTCTCGTTACCTTTGTGAGGATGGTTCTTCACTCTGGAAAATATGAAATTG													ACTTCGTCAGTAACGGACTTGATTGGGAGAACATAATTTTGGAA	GAGTCGAGGTCATATCGTTTGATTGGGAGAACATAATTTTGGAG	ATACTGTTCCTCTCGTTACCTTTTGCAAACTCGCGGAAGAGGTTACGTCTGCCTATAGTGAGTC	TGCAAACTCGCGGAAGAGGTTAC	TOP	A/G
CUTC002530	C002530	CTAGTTAAGGTATGGGAAACCATTTCAGAACCACCAGATGAGACCCAAGCTTGCATCTG[C,T]GAATTCACTTGTTGTAGCTGCTTTAACAAACGTTCTATCCCAGATTCAACATCATTTTCTG													ACTTCGTCAGTAACGGACGATGAGACCCAAGCTTGCATCTGT	GAGTCGAGGTCATATCGTGATGAGACCCAAGCTTGCATCTGC	AATTCACTTGTTGTAGCTGCTTGCTGAATTGGGCGAAGTCATCCGTCTGCCTATAGTGAGTC	GCTGAATTGGGCGAAGTCATCC	BOT	C/T
CUTC002567	C002567	GGCCTGCTCTACACACTTGCTGATGCAGCGGTTGCAGTGGATTCGACTGTTTCTGGTGG[G,C]GCCGCATCGACTTCCGCTGATACCGCGGTGCAGAAGAACGGTGGATGGTTTGGATTTATCT													ACTTCGTCAGTAACGGACGAGCGGAAGTCGATGCGGCG	GAGTCGAGGTCATATCGTGAGCGGAAGTCGATGCGGCC	CACCAGAAACAGTCGAATCCTAGACGTGCGAGGGTCTGATCTGTCTGCCTATAGTGAGTC	TAGACGTGCGAGGGTCTGATCT	BOT	C/G
CUTC002581	C002581	CACGCGCTCTACCCGGACCGATTCGTGGCGGAGATCGAACGGACGTTGAAGCCCGGCGG[A,T]GTCTGCGTCTTACATGTAGCGTTATCGGGACATACGGATAAGTACTCCGCCAATGATCTGC													ACTTCGTCAGTAACGGACACGTTGAAGCCCGGCGGT	GAGTCGAGGTCATATCGTACGTTGAAGCCCGGCGGA	TCTGCGTCTTACATGTAGCGTACAGTGGGTATATGACGCAATTCGGTCTGCCTATAGTGAGTC	ACAGTGGGTATATGACGCAATTCG	BOT	A/T
CUTC002601	C002601	ATGATTCTGCAGAAGACGATTCGAACTGAATTCGCAGACTGTACGGTGATTACAGTTGC[A,T]CACAGAATACCAACTGTTATGGACTGCACCATGGTGCTTGCTATAAGTGACGGGAGAATAG													ACTTCGTCAGTAACGGACGGCAGACTGTACGGTGATTACAGTTGCT	GAGTCGAGGTCATATCGTGGCAGACTGTACGGTGATTACAGTTGCA	ACAGAATACCAACTGTTATGGACTCCGGTGATCTTGAGCGATATACTTGTCTGCCTATAGTGAGTC	CCGGTGATCTTGAGCGATATACTT	BOT	A/T
CUTC002647	C002647	ATATATGCAAGCTCCAAGGAAAGGTTCAAGAGAGAGCTCGATGGAATACAAGTAGAGCT[G,C]CAAGCAACTGATCCAACCGAGATGGGTCTCGACGTTATTCGAAGCCGTGCCAACTGAACAC													ACTTCGTCAGTAACGGACTCTCGGTTGGATCAGTTGCTTGG	GAGTCGAGGTCATATCGTTCTCGGTTGGATCAGTTGCTTGC	GCTCTACTTGTATTCCATCGAGAGCCGGTGCTGTCGCCAATTACGTCTGCCTATAGTGAGTC	AGCCGGTGCTGTCGCCAATTAC	BOT	C/G
CUTC002650	C002650	CTCAATCTCTCTCATGGCTCTATTGTGTATCTTGCTTATGAGGGTGAGCGTACTGTTGC[C,T]GGACCTTCCATCCATCCCGCTGGATCTTTTGGCCGTAAAATGACTATGGATGATCTAATCG													ACTTCGTCAGTAACGGACCGGGATGGATGGAAGGTCCA	GAGTCGAGGTCATATCGTCGGGATGGATGGAAGGTCCG	CAACAGTACGCTCACCCTCATGGTCACCACGCTTTGCACGAGTCTGCCTATAGTGAGTC	ATGGTCACCACGCTTTGCACGA	TOP	C/T
CUTC002672	C002672	AACATAACTGCGGATGTTGAGGTGATTCCGATAGCCGATGTCAACACCGCCATGGAGCG[G,T]ATGATAAAACAGGATGTCAAATATCGATTCGTCATCGACATTGGCAACACAATGAAGCCTA													ACTTCGTCAGTAACGGACGCAACACCGCCATGGAGCGT	GAGTCGAGGTCATATCGTGCAACACCGCCATGGAGCGG	TGATAAAACAGGATGTCAAATATCAAAGGGGTACTTATGGTCGCACGGTCTGCCTATAGTGAGTC	AAAGGGGTACTTATGGTCGCACG	BOT	G/T
CUTC002679	C002679	CTGGCCACAAGATATCCAGCCACAAAATTTGTTAAAATAATATCCACAGATTGCATTCC[T,C]AACTACCCAGATTGTAATCTTCCTACTTTGTTAGTTTACAACAATGGTGCAGTGAAAGCAA													ACTTCGTCAGTAACGGACGAAAATAATATCCACAGATTGCATTCCT	GAGTCGAGGTCATATCGTGAAAATAATATCCACAGATTGCATTCCC	ACTACCCAGATTGTAATCTTCCTCTTCATCACGCCGGGTTAAAGCGTCTGCCTATAGTGAGTC	CTTCATCACGCCGGGTTAAAGC	BOT	C/T
CUTC002686	C002686	TATAAATATGAGAAATGTGAACTCGGATCAATCCGCTCGATAACCAGGATAATAGCTCG[G,T]TCATAGATTCTTCAAGAACTTGGGGTCTATGTATACTATAGCTGCCCCAATAAAGTCCATG													ACTTCGTCAGTAACGGACGGCTCGATAACCAGGATAATAGCTCGT	GAGTCGAGGTCATATCGTGGCTCGATAACCAGGATAATAGCTCGG	CATAGATTCTTCAAGAACTTGGGCATGTATGACGGCTCCTTATGTGGGTCTGCCTATAGTGAGTC	CATGTATGACGGCTCCTTATGTGG	BOT	G/T
CUTC002688	C002688	GCATTTTCCACTGTTGCTGCAGTTGAGGGGATAAATAAGATTGTTGCTGGAAATTTGAC[A,T]TCGTTATCAGAGCAGGAACTAGTTGATTGCGATAGACCTTATAACAATGGGTGCCATGGGG													ACTTCGTCAGTAACGGACTCAACTAGTTCCTGCTCTGATAACGAA	GAGTCGAGGTCATATCGTTCAACTAGTTCCTGCTCTGATAACGAT	TCAAATTTCCAGCAACAATCTTTCAAAGGTAGACCCGACACGTTTGTCTGCCTATAGTGAGTC	TTCAAAGGTAGACCCGACACGTTT	TOP	A/T
CUTC002694	C002694	TCTCTCTTGCAGTAGCGAGCGGCTTCTCAGGTTAGTGACTTGATTGTCGAGGCGTTGTT[G,A]AGCTAGATTAGACGCCTTCAATGTCGAAGCAGGGAATTTTATAGGGAAGATGAAGCTCCGG													ACTTCGTCAGTAACGGACGGACTTGATTGTCGAGGCGTTGTTA	GAGTCGAGGTCATATCGTGGACTTGATTGTCGAGGCGTTGTTG	GCTAGATTAGACGCCTTCAATAGTCTAAGTTCCGGTTCGACGTGGTCTGCCTATAGTGAGTC	AGTCTAAGTTCCGGTTCGACGTG	TOP	A/G
CUTC002712	C002712	ATTTGGAGTTGCAGTCGGAGAAACGCCCAGCACGTCGTACGGAGACTCTCTGCGACTCG[T,C]TCTCACGAGGGTTAAGCAGCTCCTCCTCCTATACGTCAAGTAACTGGATTCAAAGCTCTGC													ACTTCGTCAGTAACGGACGGAGCTGCTTAACCCTCGTGAGAA	GAGTCGAGGTCATATCGTGGAGCTGCTTAACCCTCGTGAGAG	GAGTCGCAGAGAGTCTCCGTATATTAGTGCCAAAATGCCCGTGAGGTCTGCCTATAGTGAGTC	TATTAGTGCCAAAATGCCCGTGAG	TOP	C/T
CUTC002741	C002741	AAAAAATGTCGAGGAGTAACTCCGGAGGGTGCAGATTCGTTGAGGTCGAGTAGGGGATC[A,G]CTGGCTGTGAATTTAGACAGTGGTGAACCTGAAATTCCAGATGCAAGTGCAAGTGATGGTG													ACTTCGTCAGTAACGGACGCGTTGAGGTCGAGTAGGGGATCA	GAGTCGAGGTCATATCGTGCGTTGAGGTCGAGTAGGGGATCG	TGGCTGTGAATTTAGACAGTGAAAGTAGAGGGCCGACTGCTTTCGTCTGCCTATAGTGAGTC	AAAGTAGAGGGCCGACTGCTTTC	TOP	A/G
CUTC002747	C002747	GGTTTGGATTTGGTTGATGATGAGAGCAAGCCTGAACGACGCCCTACCAAGCACATGCC[A,T]ACACCTGCTCAGTGGACGAATGTTTTTAATCCTGCATTCTCATACTATGTCTATTACTGCT													ACTTCGTCAGTAACGGACGGCCCTACCAAGCACATGCCT	GAGTCGAGGTCATATCGTGGCCCTACCAAGCACATGCCA	CTCAGTGGACGAATGTTTTTAATGATCTCAGCATCGCCTAGCAACGTCTGCCTATAGTGAGTC	GATCTCAGCATCGCCTAGCAAC	BOT	A/T
CUTC002779	C002779	GAGGAGTTCGATGAAGCCCTTAAGAAAGCCAAGAGCAAGCTGGTTGTGGTGGAATTCGC[C,T]GCCTCACACAGCGCGCAGAGCAGCCGGATGTACCCGTTCATGGTGACACTCAGCAAAACGT													ACTTCGTCAGTAACGGACGCTGCGCGCTGTGTGAGGCA	GAGTCGAGGTCATATCGTGCTGCGCGCTGTGTGAGGCG	CGAATTCCACCACAACCAGTAGAGTCCCGATCCTAGTGGCTGTCTGCCTATAGTGAGTC	TAGAGTCCCGATCCTAGTGGCT	TOP	C/T
CUTC002822	C002822	CTGAGTAAGGCGCCGCCTGCCCCTCAACCGAGTTCTCCAGATGACTCCGAGGAGAAACC[T,C]GCTAACAAAGAGCCTGATGTTGAGGTAACTTCTGAACCCGCTGAACTTGCAGCTGCTGTGG													ACTTCGTCAGTAACGGACGCCAGATGACTCCGAGGAGAAACCT	GAGTCGAGGTCATATCGTGCCAGATGACTCCGAGGAGAAACCC	CTAACAAAGAGCCTGATGTTGACGTGTAGAAACGAACCTGGTGCGTCTGCCTATAGTGAGTC	CGTGTAGAAACGAACCTGGTGC	BOT	C/T
CUTC002827	C002827	AAGCGAGAAACCCAAGAGAAAGTCAGAGAGGAGCTGAGGGAGAAAGCAGGGAGTGAGTT[T,A]GATGGAACCGACAGAGAGCGAAGCGGAAAGGAAAGCTTAGGAGAAGTTCGCAGAGTTGGAG													ACTTCGTCAGTAACGGACAGGGAGAAAGCAGGGAGTGAGTTA	GAGTCGAGGTCATATCGTAGGGAGAAAGCAGGGAGTGAGTTT	ATGGAACCGACAGAGAGCGGCTCATGGTAGCGGGACTATCGTCTGCCTATAGTGAGTC	GGCTCATGGTAGCGGGACTATC	TOP	A/T
CUTC002836	C002836	GACTTGAAATCAGATAACCTTTTGATTTTTGCAGACAAGTCTATCAAAGTTGCTGACTT[T,C]GGAGTGGCTCGGATTGAGGTGCAGACAGAGGGCATGACACCTGAGACTGGAACCTACCGCT													ACTTCGTCAGTAACGGACCACCTCAATCCGAGCCACTCCA	GAGTCGAGGTCATATCGTCACCTCAATCCGAGCCACTCCG	AGTCAGCAACTTTGATAGACTTGGGAACCGTTCAGGGTTGATGCCGTCTGCCTATAGTGAGTC	GGAACCGTTCAGGGTTGATGCC	TOP	C/T
CUTC002838	C002838	ATGGCAACAGAGAAGCCCCTCTTAGCCCCGGAAATGGAGGTTTTGTGGGGGTACCCATT[A,G]TTGTCGTCAAGCCCATCGTGCCTCTCCGGTGACTCAGAGCCAGGAAGGCCTAACCTGAGTT													ACTTCGTCAGTAACGGACCACGATGGGCTTGACGACAAT	GAGTCGAGGTCATATCGTCACGATGGGCTTGACGACAAC	ATGGGTACCCCCACAAAACTTCACATGCTGCGGGTAAACAGCGTCTGCCTATAGTGAGTC	TTCACATGCTGCGGGTAAACAGC	BOT	A/G
CUTC002852	C002852	CCACTGCGGACTACGAAATTCGCAAATACGAGCCGTCGGTGGTGGCCGAAGTCACCTAC[A,G]ACCCGATCCAGTTCAGAGGCAACAGAGACGGTGGTTTCACTGTGTTAGCGAAATACATCGG													ACTTCGTCAGTAACGGACGTGGTGGCCGAAGTCACCTACA	GAGTCGAGGTCATATCGTGTGGTGGCCGAAGTCACCTACG	CCCGATCCAGTTCAGAGGGGTCCGTTAAAGCAGCCATACCGTCTGCCTATAGTGAGTC	GGTCCGTTAAAGCAGCCATACC	TOP	A/G
CUTC002906	C002906	AAGCAACATTACAACAAAACGACATTAACAAATTCAACTTCGAAATACCAGGGGACTCC[T,A]TAATCTCCGATTGGGCGAGTCTGGCCGGGCTATACTCAGTGCCGGAACTCGCTCCAATGGA													ACTTCGTCAGTAACGGACGAGACTCGCCCAATCGGAGATTAA	GAGTCGAGGTCATATCGTGAGACTCGCCCAATCGGAGATTAT	GAGTCCCCTGGTATTTCGAAATCTGCCTGGGGACCGTTACGAGTCTGCCTATAGTGAGTC	ATCTGCCTGGGGACCGTTACGA	TOP	A/T
CUTC002909	C002909	GTAACAGGAATTAATTCCATGGAGCCGGTTCTAGGGTCACTCAGAGACATAATGCCGTC[A,C]ACTTGCATGTCCTCGGGTAATTTCCTCTTCAAACCAGGGAAAGACTTCAATCCAGGAAGAG													ACTTCGTCAGTAACGGACGAAATTACCCGAGGACATGCAAGTT	GAGTCGAGGTCATATCGTGAAATTACCCGAGGACATGCAAGTG	ACGGCATTATGTCTCTGAGTGCCTTGCGTCCGAGAGTAAGGGCGTCTGCCTATAGTGAGTC	CCTTGCGTCCGAGAGTAAGGGC	BOT	A/C
CUTC002947	C002947	AGAATCGCAGGTCGTCTCCGGAACGAACTACCGCCTGGTTATCGAGGCCAAGAAAGGTG[A,G]ATCGATCGGAAAATATCAGGCGTTGGTCTGGGAGAAGGCATGGCAGCATTTCATGGAACTT													ACTTCGTCAGTAACGGACGGGTTATCGAGGCCAAGAAAGGTGA	GAGTCGAGGTCATATCGTGGGTTATCGAGGCCAAGAAAGGTGG	TCGATCGGAAAATATCAGGCTGAGACTTATGACAACGCGGCGTCTGCCTATAGTGAGTC	CTGAGACTTATGACAACGCGGC	TOP	A/G
CUTC002948	C002948	GCTGGCATCGCTGCCTTGTTCGGGCTTGAGTGTTTTGCATGGTTTTGTGCTGGTGAGAT[C,A]GTTGGAAGGGGCTTTACATTCACAGGTTATTATGTCTGAGGACATTMATAGTCATTTGTGG													ACTTCGTCAGTAACGGACGGCATGGTTTTGTGCTGGTGAGATA	GAGTCGAGGTCATATCGTGGCATGGTTTTGTGCTGGTGAGATC	TTGGAAGGGGCTTTACATTAACATTCCTACCGTTGCCCGTAGGTCTGCCTATAGTGAGTC	AACATTCCTACCGTTGCCCGTAG	TOP	A/C
CUTC002979	C002979	CCCCGAAACTTCAGATTACTGGAAGAACTTGAAAGAGGTGAAAAAGGAATCGGGGATGG[A,G]ACTGTGAGTTATGGAATGGATGATGCTGATGATATCTATATGGCGTCTTGGACGGGAACAA													ACTTCGTCAGTAACGGACGTGAAAAAGGAATCGGGGATGGA	GAGTCGAGGTCATATCGTGTGAAAAAGGAATCGGGGATGGG	CTGTGAGTTATGGAATGGATGATATGGTCGTGAACCCTTAGCCCGTCTGCCTATAGTGAGTC	ATATGGTCGTGAACCCTTAGCCC	TOP	A/G
CUTC002980	C002980	AAAGAAGCTCCCAATCGCTTCGCTCGAAAGCACTTCTAGTTGGGAGCTCCATCGTAAGA[C,T]CAAACCCTTTTCGGGTGCGAATCCCTTTGGAAGCTTTTCCTCTTCGGAGGCCCTAACTACC													ACTTCGTCAGTAACGGACGCGCACCCGAAAAGGGTTTGA	GAGTCGAGGTCATATCGTGCGCACCCGAAAAGGGTTTGG	CTTACGATGGAGCTCCCAACTAGCTGTAGGGATCAACACGAGTCGTCTGCCTATAGTGAGTC	GCTGTAGGGATCAACACGAGTC	TOP	C/T
CUTC003029	C003029	GAAAATATTATCTTCAGACATCGTTGTGGAACAACCTTCATCCACAACAAGTTATTGGG[A,T]CAGCATCCGTTATAAAGGATATTGATTGTTTGACTGCTACCGTTGATGACATTCTTGAAGT													ACTTCGTCAGTAACGGACCCTTCATCCACAACAAGTTATTGGGT	GAGTCGAGGTCATATCGTCCTTCATCCACAACAAGTTATTGGGA	AGCATCCGTTATAAAGGATATTGCACTGGTTGCCAATTCGTATCGCGTCTGCCTATAGTGAGTC	CACTGGTTGCCAATTCGTATCGC	BOT	A/T
CUTC003049	C003049	CTGTTGATGTCTACTATTCTTGATGAGTTATGATTGGATATAGGTTCGTCGGAAGAAGA[G,A]ACCATGCCAGTTATAGTATGGAACCACAAGCGTAGGTTATATCGGGATGGATCGATCTGAT													ACTTCGTCAGTAACGGACTGGTTCCATACTATAACTGGCATGGTT	GAGTCGAGGTCATATCGTTGGTTCCATACTATAACTGGCATGGTC	CTTCTTCCGACGAACCTATATCGCACTGCGCCAACCTTAGTGGGGTCTGCCTATAGTGAGTC	GCACTGCGCCAACCTTAGTGGG	BOT	A/G
CUTC003097	C003097	CCGCCGGGTGTCGCCGTCGCAATTGCAGTCCTTCACCGTCTCTTCAAATCTCTCGTTTT[T,C]GCTTCCTCTCCGACGATCAACAGCCAAAATCTTGGCCATGGCAATGTCGAATGGATCGGGC													ACTTCGTCAGTAACGGACGTGTTGATCGTCGGAGAGGAAGCA	GAGTCGAGGTCATATCGTGTGTTGATCGTCGGAGAGGAAGCG	AAACGAGAGATTTGAAGAGACGTAAGCATCGTGCCCTTTCGCAGGTCTGCCTATAGTGAGTC	TAAGCATCGTGCCCTTTCGCAG	TOP	C/T
CUTC003100	C003100	GATACATGAATTTGATACCAGACAGCTGTGTAATGCAAAGTAGCACTAATATTAATAAT[C,T]GTTCCACCGGTAAGTGAATTCCTTCCAGGTCCTCCTTTCTTGAGATATTTAAGTGATTCAT													ACTTCGTCAGTAACGGACAAGGAATTCACTTACCGGTGGAACA	GAGTCGAGGTCATATCGTAAGGAATTCACTTACCGGTGGAACG	TTATTAATATTAGTGCTACTTTGCAACTGCTACTTGTGACGATGCGCGTCTGCCTATAGTGAGTC	ACTGCTACTTGTGACGATGCGC	TOP	C/T
CUTC003102	C003102	ACTGATGGGGTTCACTCTTCACTCCTAGACCCCGGAGATTCGTCCTACATTTTCGATCC[T,C]GATCAGTCCGACTTATCGCAAGACGAAGAAGATAACTTGGGAAAGAATCTTTTGCCTCCTT													ACTTCGTCAGTAACGGACGGTCTTGCGATAAGTCGGACTGATCA	GAGTCGAGGTCATATCGTGGTCTTGCGATAAGTCGGACTGATCG	GATCGAAAATGTAGGACGAATCAAGACGGCGATCATTTACTCGCGTCTGCCTATAGTGAGTC	CAAGACGGCGATCATTTACTCGC	TOP	C/T
CUTC003121	C003121	GCTATATACGTTGGCATCCTCTTATGGAAAATGACTGGTTTCATTTGGTCAGCTAAAGA[T,C]GTCGTGAAACGAAAGAGGCTAGCGAAGTTGGAGAAAATTCAAAGTAAACTGGTACAAGCT													ACTTCGTCAGTAACGGACGGCTAGCCTCTTTCGTTTCACGACA	GAGTCGAGGTCATATCGTGGCTAGCCTCTTTCGTTTCACGACG	CTTTAGCTGACCAAATGAAACCCGGGCAACTTAGTACGTTCTCTGGTCTGCCTATAGTGAGTC	CGGGCAACTTAGTACGTTCTCTG	TOP	C/T
CUTC003147	C003147	GCACTACCACCCTATACTGAGTATGTTTCAACTCGATGGTATAGAGCTCCAGAGGTGCT[G,A]CTTCAGTCCTACCTTTATGGTCCTAAAGTTGATATGTGGGCAATGGGTGCTATAATGGCAG													ACTTCGTCAGTAACGGACGGATGGTATAGAGCTCCAGAGGTGCTA	GAGTCGAGGTCATATCGTGGATGGTATAGAGCTCCAGAGGTGCTG	TTCAGTCCTACCTTTATGGTCCTCAAGCCCGTCTAATGACCTTCTGGTCTGCCTATAGTGAGTC	TCAAGCCCGTCTAATGACCTTCTG	TOP	A/G
CUTC003171	C003171	GCAGAAGCTGCTAATAACAGGTATCTTCAAAACTGCAGACATACACTGCAGCATCTGTG[A,G]TCAAGTTTTGGGTTGGAAGTATCTCAAAGCTTATGATATCAAGCAGAAGTTCAAGGAAGGA													ACTTCGTCAGTAACGGACCAGACATACACTGCAGCATCTGTGA	GAGTCGAGGTCATATCGTCAGACATACACTGCAGCATCTGTGG	CAAGTTTTGGGTTGGAAGTATACGGTACTGCCTGTCGCATAGAGTCTGCCTATAGTGAGTC	ACGGTACTGCCTGTCGCATAGA	TOP	A/G
CUTC003173	C003173	AGTTGTAAGCTCGAGAAGAGCGTATCGAGCCACAGAGTGTACGAACTAGAGAAAGAGCT[G,A]GAGGATTTGAAGAACTGCATTGCAGATTTAAAGACTAATCTCTTAGACAAAGAGACAGAAT													ACTTCGTCAGTAACGGACGTGCAATGCAGTTCTTCAAATCCTCT	GAGTCGAGGTCATATCGTGTGCAATGCAGTTCTTCAAATCCTCC	GCTCTTTCTCTAGTTCGTACACTCAGGGCGCTTGCAGGTATGTCATGTCTGCCTATAGTGAGTC	AGGGCGCTTGCAGGTATGTCAT	BOT	A/G
CUTC003349	C003349	CGTCCTTCAGTCACCATACAGATTCGACGAGCCCTAATTTGAGCCTGTATATTGCTCCA[T,C]GAATGAAGATAACTTATTGTAGATGTAGCATGCCTTCTAACAGAGTGGCCTTGAGTCAGAT													ACTTCGTCAGTAACGGACGCCTAATTTGAGCCTGTATATTGCTCCAT	GAGTCGAGGTCATATCGTGCCTAATTTGAGCCTGTATATTGCTCCAC	AATGAAGATAACTTATTGTAGATGTAGTTTCGCACGAGGTGATATGCGTGGTCTGCCTATAGTGAGTC	TTTCGCACGAGGTGATATGCGTG	BOT	C/T
CUTC003350	C003350	TTATGAGTCCAAATGTAGGCAAAGGGGTAGAAGACATTGAAATGGGAAGGAAAACAGTA[C,T]GGGGAGACATGAATTCTGGAGCAGATCCGTTTGATGGTCAACCTCAGATCAGCGAGCGAGT													ACTTCGTCAGTAACGGACGGCTCCAGAATTCATGTCTCCCCA	GAGTCGAGGTCATATCGTGGCTCCAGAATTCATGTCTCCCCG	ACTGTTTTCCTTCCCATTTCGTGAATAGGCTTGCTCGTGAGCGTCTGCCTATAGTGAGTC	GTGAATAGGCTTGCTCGTGAGC	TOP	C/T
CUTC003363	C003363	CGTCGGTGGACAGCTCGTTCTACGCCTTCCTTCCGGGGTGGTGTAACTTCAACAAAACT[G,T]CATATGCCACAAAGAGAAATGAGAGAGGTTGTGTTGCTTGTCTTGGGCTCTATTTGGGAAG													ACTTCGTCAGTAACGGACGGGGGTGGTGTAACTTCAACAAAACTT	GAGTCGAGGTCATATCGTGGGGGTGGTGTAACTTCAACAAAACTG	ATATGCCACAAAGAGAAATGAGGAAGCCGTTGATCCACAGGTTGGTCTGCCTATAGTGAGTC	GAAGCCGTTGATCCACAGGTTG	BOT	G/T
CUTC003369	C003369	ACACAAGATGATGGCTTCTGCATGGTATCATGTAACTTATCACCCTTCTTACTTCAAAC[A,G]AGATATGTTCTACTTTAGCTTCCCATGGATTGTACATGATGTTTTACTCAACATAAAGGCA													ACTTCGTCAGTAACGGACGCCATGGGAAGCTAAAGTAGAACATATCTT	GAGTCGAGGTCATATCGTGCCATGGGAAGCTAAAGTAGAACATATCTC	TTTGAAGTAAGAAGGGTGATAAGTTGACCTCAAGGAAGCGGCGATTGTCTGCCTATAGTGAGTC	TGACCTCAAGGAAGCGGCGATT	BOT	A/G
CUTC003390	C003390	CTTTTGGTGGTTCAGAAGGTTTCGGGCTTTGCTCAGCCGCCTTCTTACCATCTCCTGAG[T,C]TAGATTCCACTTCAGCTTTTATATCACCATTTTCATCCCTGGATTCCACTACTTTCATCCG													ACTTCGTCAGTAACGGACCCGCCTTCTTACCATCTCCTGAGT	GAGTCGAGGTCATATCGTCCGCCTTCTTACCATCTCCTGAGC	AGATTCCACTTCAGCTTTTATATCGAACGTCCAGGGTCCTATGCTAGTCTGCCTATAGTGAGTC	GAACGTCCAGGGTCCTATGCTA	BOT	C/T
CUTC003393	C003393	CTCAAAGGCAAGCAGGCCAATGCTCTTTTCTGGTCACCTGCTGGAAGATTCATTCTTCT[A,T]GCTGGCTTGAAAGGTTTCAATGGGCAGTTGGAGTTCTACAACGTCGATGAACTGGAGACGA													ACTTCGTCAGTAACGGACGCCATTGAAACCTTTCAAGCCAGCT	GAGTCGAGGTCATATCGTGCCATTGAAACCTTTCAAGCCAGCA	GAAGAATGAATCTTCCAGCAGGTGCAGGACCGAACCTAGTATTCGTCTGCCTATAGTGAGTC	GTGCAGGACCGAACCTAGTATTC	BOT	A/T
CUTC003408	C003408	CTTTACGAACACTTGCTCTGTCGTAGTTCAACCGCCATGGCAGTGGCCATAACTAAGAG[C,G]TTGGATTCTTGTCCCATTCATCGCCTTCTTCCTCAAATTCGTTCACAATCTACGGCCAACA													ACTTCGTCAGTAACGGACCGATGAATGGGACAAGAATCCAAC	GAGTCGAGGTCATATCGTCGATGAATGGGACAAGAATCCAAG	TCTTAGTTATGGCCACTGCCCTAGTAATTCGACAGTGGCGGTGGTCTGCCTATAGTGAGTC	CTAGTAATTCGACAGTGGCGGTG	TOP	C/G
CUTC003431	C003431	CCCCATGAGTTCTTCACAATAATATAGTCTGTTCCCTCTGATGAACCATACCCGACCGC[G,T]GTCACACCGTGATCCATCTCAGTTCCGCATCGACCTGTGAATATTCCCCCTTTGTAGAATT													ACTTCGTCAGTAACGGACGGATGAACCATACCCGACCGCT	GAGTCGAGGTCATATCGTGGATGAACCATACCCGACCGCG	TCACACCGTGATCCATCTCAAACTTTCCCGATGACAAGGTCGAGTCTGCCTATAGTGAGTC	AAACTTTCCCGATGACAAGGTCGA	BOT	G/T
CUTC003461	C003461	AGACGTGAAAGAAGTTGCTCCTTTGGATGTCGATACAATTTTCGTGTCTATGACCGAGG[A,G]CAGGGATTCTGTCAGAGAGCTGAAGCAAGAAGTGGGAAAGCCATTGAATATGAACGCGTTC													ACTTCGTCAGTAACGGACGTTCAGCTCTCTGACAGAATCCCTGT	GAGTCGAGGTCATATCGTGTTCAGCTCTCTGACAGAATCCCTGC	CTCGGTCATAGACACGAAAATCTTCCGTACTGTTACAATGTGCGCGTCTGCCTATAGTGAGTC	CTTCCGTACTGTTACAATGTGCGC	BOT	A/G
CUTC003485	C003485	AATTTTCACCCTTCTTTCAAAACTTTCTCTACCGAGAGAATTTTGAAGCTTCATTCCTT[C,T]AAACCCACATCGTCTCTTGAAATCCCTCCATTGAATCTTGTTTTCGTTCGTGGGTTTGTCT													ACTTCGTCAGTAACGGACGGATTTCAAGAGACGATGTGGGTTTA	GAGTCGAGGTCATATCGTGGATTTCAAGAGACGATGTGGGTTTG	AGGAATGAAGCTTCAAAATTCTGATGCCAATATGACGATTGCTAGAGTCTGCCTATAGTGAGTC	GATGCCAATATGACGATTGCTAGA	TOP	C/T
CUTC003488	C003488	GCTCTAAACTCCCTGAAGTTAGGCCCAGAGTGGGTAACAGAGCAAGTAAAAGAGCTTGT[C,T]AAGTGCAGAGATATCATTCTACAAGCACTCACCCCTCTAGGACAAGGCGCTGTAAAAGGAG													ACTTCGTCAGTAACGGACGGGGTAACAGAGCAAGTAAAAGAGCTTGTT	GAGTCGAGGTCATATCGTGGGGTAACAGAGCAAGTAAAAGAGCTTGTC	AGTGCAGAGATATCATTCTACAAGCACCGACTTAATTCCGAAGGCCGTCTGCCTATAGTGAGTC	CACCGACTTAATTCCGAAGGCC	BOT	C/T
CUTC003505	C003505	CGATTTCCATTTTGGGAGTTGGTGAACCTTTCCATATACTGGATAGGGAAACTGTTCAG[C,A]AGTTGATTGATGAATTTGAGATTGTTAAGGAGGATGATGTCCCTGCTGCGGATCAGGATGT													ACTTCGTCAGTAACGGACGCCATATACTGGATAGGGAAACTGTTCAGA	GAGTCGAGGTCATATCGTGCCATATACTGGATAGGGAAACTGTTCAGC	GTTGATTGATGAATTTGAGATTGAATGGATGTCAGCGGATCACGCGTCTGCCTATAGTGAGTC	AATGGATGTCAGCGGATCACGC	TOP	A/C
CUTC003513	C003513	TCTGAGATTGGTGCTGGAGTTTTTGGAACGGTTTATAAGGTTTCGTTGGGAGATCAAGG[T,A]GGAAGAGACGTAGCTATCAAGAAGCTTGTGAAGTCGAACATGATTCAGAATGTGGAAGATT													ACTTCGTCAGTAACGGACAGGTTTCGTTGGGAGATCAAGGA	GAGTCGAGGTCATATCGTAGGTTTCGTTGGGAGATCAAGGT	GAAGAGACGTAGCTATCAAGAAGAATCGTCTATGCCGAGGTACGTCGTCTGCCTATAGTGAGTC	AATCGTCTATGCCGAGGTACGTC	TOP	A/T
CUTC003546	C003546	AAACCAGTGTATCCATGGCATGCGACCGCTGGGGTTATCCTTGCTGGATCGATTGCTGC[A,G]TTTGCATATTGGTATGGGAGGAGACGTCGCCGATGGTGAGAAGAGTCGAGTCGTGTACCGG													ACTTCGTCAGTAACGGACGCTTGCTGGATCGATTGCTGCA	GAGTCGAGGTCATATCGTGCTTGCTGGATCGATTGCTGCG	TTGCATATTGGTATGGGAGGACTAGGCGGCATCTCTGAGGGAGTCTGCCTATAGTGAGTC	ACTAGGCGGCATCTCTGAGGGA	TOP	A/G
CUTC003584	C003584	GAACACATCCGATACACCCCGACATTTCATTTTTATCGTGACGGTGAAAGAGTAGACGA[G,A]ATGTTTGGTACTGGGGAAGAACGGCTGCACGACAGGTTGTGGTTGCACTCCTAAAGCCAGG													ACTTCGTCAGTAACGGACGCGTTCTTCCCCAGTACCAAACATT	GAGTCGAGGTCATATCGTGCGTTCTTCCCCAGTACCAAACATC	CGTCTACTCTTTCACCGTCACCAACGGTGTTTCCTACGGCGAGGTCTGCCTATAGTGAGTC	CAACGGTGTTTCCTACGGCGAG	BOT	A/G
CUTC003601	C003601	TGGGTTTCGACTTTCTTCTTTCTCTTTACAGTAACCCTAACTTCTGTTCTTCACGTTGC[G,T]CTTGCCAACTCTGAAGGCGACGCTCTCTACACTCTCCGCCGGAGCTTGTCCGATCCTGATA													ACTTCGTCAGTAACGGACGGTCGCCTTCAGAGTTGGCAAGA	GAGTCGAGGTCATATCGTGGTCGCCTTCAGAGTTGGCAAGC	CAACGTGAAGAACAGAAGTTAGCATCGGAGTTAAGAACGGGGTACGTCTGCCTATAGTGAGTC	CATCGGAGTTAAGAACGGGGTAC	TOP	G/T
CUTC003616	C003616	TTAGCAATGACTGCAGGGATACACACACTAAAGCGATTGAAAGAACCGGGAACCTACGA[A,G]TATCTGGACAAGATCACGAGCGAACTTGTTGAAGGTTTGGTAGCTGCAGGGAAGAAGGCTG													ACTTCGTCAGTAACGGACGTGAAAGAACCGGGAACCTACGAA	GAGTCGAGGTCATATCGTGTGAAAGAACCGGGAACCTACGAG	ATCTGGACAAGATCACGAGCCAAGGGTACGTCCGCGTCATCCGTCTGCCTATAGTGAGTC	CAAGGGTACGTCCGCGTCATCC	TOP	A/G
CUTC003700	C003700	GCTTGAAAAGGGTATTTGAAGAAGGCTTTTTATGGATCCAAAGGCCCCAATTTTGGGAC[T,G]AAAGTCAGCAACTATCCTCCCTGTCCTAAACCAGAGCTTATCAAGGGTCTTAGAGCCCACA													ACTTCGTCAGTAACGGACGCAAAGGCCCCAATTTTGGGACT	GAGTCGAGGTCATATCGTGCAAAGGCCCCAATTTTGGGACG	AAGTCAGCAACTATCCTCCCTACAGTTGCGCTCTCACCTAGTGGTCTGCCTATAGTGAGTC	ACAGTTGCGCTCTCACCTAGTG	BOT	G/T
CUTC003719	C003719	TGATTCTTCTTCAGAGGAGAGCTGTATGACTGCCACAAAGTCTGATGAGAACAAACCTT[T,C]GCTGAATCTTAAGGCTACTGAATTGAGGCTAGGCCTTCCTGGATCTGAATCCCCTGAGAGA													ACTTCGTCAGTAACGGACCCACAAAGTCTGATGAGAACAAACCTTT	GAGTCGAGGTCATATCGTCCACAAAGTCTGATGAGAACAAACCTTC	CTGAATCTTAAGGCTACTGAATTGATAGTCCGAAGGAATGCTGACAGGGTCTGCCTATAGTGAGTC	ATAGTCCGAAGGAATGCTGACAGG	BOT	C/T
CUTC003752	C003752	CTGCTAAACCCGACGATCGGGATGTTCGGAGAAACAGTTTTCACTAGAATTTTCGGTAG[C,T]GTGGATGGGAACTTGTTGCCATACCCGACTTACAACAACTCGATCACAGGGAATGGCAGTA													ACTTCGTCAGTAACGGACGATGGCAACAAGTTCCCATCCACA	GAGTCGAGGTCATATCGTGATGGCAACAAGTTCCCATCCACG	TACCGAAAATTCTAGTGAAAACTGTTCGCGGCGATCCCATAGAGAAGTCTGCCTATAGTGAGTC	TTCGCGGCGATCCCATAGAGAA	TOP	C/T
CUTC003783	C003783	GGTTTATTGGCTCTGTCCTTGGTGCAGAAACTGAGGCTGCAATTCTTTAGAGCTACACA[G,A]CAAGACTACACTGAAGCTGCTAATTGGATCATTCAGCTAATGGCAAAATCAGGAACTGAGC													ACTTCGTCAGTAACGGACGGCTGCAATTCTTTAGAGCTACACAA	GAGTCGAGGTCATATCGTGGCTGCAATTCTTTAGAGCTACACAG	AAGACTACACTGAAGCTGCTAATTGTACGAGATTGGCCCTGTGTCAGTCTGCCTATAGTGAGTC	GTACGAGATTGGCCCTGTGTCA	TOP	A/G
CUTC003828	C003828	ACCTTCTTTGGTGTCTCCTCCTCACTTTCAGTACCATCATCTTCATCGTCAGAGTCACT[C,G]TCAGCTCCAAGCATCTCCTCATCAGAGTCATCATCAGAATCCTCGTCCTCATCAGAGTCAT													ACTTCGTCAGTAACGGACGGATGAGGAGATGCTTGGAGCTGAG	GAGTCGAGGTCATATCGTGGATGAGGAGATGCTTGGAGCTGAC	GTGACTCTGACGATGAAGATGGTACTGGCGAATGAGGATCAACTAGTCTGCCTATAGTGAGTC	GTACTGGCGAATGAGGATCAACTA	BOT	C/G
CUTC003831	C003831	GAAGATGGGACCGAGCTGACGGGAGGTGGAGCTGGTTTGGGTGGGGCGAACGATTGCGG[A,G]AAGATAACTGGTTTAACCTCGTTAACGTGAAAATTTGAACCGCTGAACTCGGAAGAAGTTC													ACTTCGTCAGTAACGGACGGGGGCGAACGATTGCGGA	GAGTCGAGGTCATATCGTGGGGGCGAACGATTGCGGG	AGATAACTGGTTTAACCTCGTTAAGATATTAGCGAAGGTTGCTCCGGGTCTGCCTATAGTGAGTC	GATATTAGCGAAGGTTGCTCCGG	TOP	A/G
CUTC003838	C003838	AGCATAGGCTCTAGAGCACCTTGGCTTGCTCTTACATCATATATGCTAGTGGCTGCAGC[C,T]GAGTTTAAACCAGTAGTCATAGAAGTACCAGGATTGAACGGTTCCGCTGCAGCGGAAAGCT													ACTTCGTCAGTAACGGACCATCATATATGCTAGTGGCTGCAGCT	GAGTCGAGGTCATATCGTCATCATATATGCTAGTGGCTGCAGCC	AGTTTAAACCAGTAGTCATAGAAGTCTTCAGCATCCGAATCAGGTCCGTCTGCCTATAGTGAGTC	CTTCAGCATCCGAATCAGGTCC	BOT	C/T
CUTC003897	C003897	CTTGAATTGATCCTCCATTTGCACTCGTTCTGGAATTAAAAGAGACAAAGGCTGAAATC[C,T]GGAGCTGGCATTGCCATCAAAGCCTTGACCAGGATGCGAGCCACAATTTGGGTACTCATTC													ACTTCGTCAGTAACGGACGTTGATGGCAATGCCAGCTCCA	GAGTCGAGGTCATATCGTGTTGATGGCAATGCCAGCTCCG	ATTTCAGCCTTTGTCTCTTTTAATTGGGAGTCCACGAAATTCCTGAGGTCTGCCTATAGTGAGTC	TTGGGAGTCCACGAAATTCCTGAG	TOP	C/T
CUTC003917	C003917	GCACTTTCTGTGTTGAGGGTGCTTCTCATGATCGCAAGGCCAAGAACTTTAGTATTAGG[C,T]AACATTCCCAACTCCACAATTTACAGAAGCATTGATCAATACCCAACAGCTGAGCATGTGC													ACTTCGTCAGTAACGGACGTGTAAATTGTGGAGTTGGGAATGTTA	GAGTCGAGGTCATATCGTGTGTAAATTGTGGAGTTGGGAATGTTG	CTAATACTAAAGTTCTTGGCCTTGTGGCGGATCTATGAAGCAGGACGTCTGCCTATAGTGAGTC	TGGCGGATCTATGAAGCAGGAC	TOP	C/T
CUTC003920	C003920	GATTTAGCTCGAGACATTGCCAAGGTGGAACTGCCCCCGTATCGTCGACATTTGGATGT[T,C]GTGGTGGCATGCGAGGATGATGAGGATAATGATATTGACATCCCACTGGTGTCTGTTTACT													ACTTCGTCAGTAACGGACGATCATCCTCGCATGCCACCACA	GAGTCGAGGTCATATCGTGATCATCCTCGCATGCCACCACG	CATCCAAATGTCGACGATACGTTGCACCATACATCGAAGTGAGAGTCTGCCTATAGTGAGTC	GTTGCACCATACATCGAAGTGAGA	TOP	C/T
CUTC003929	C003929	TTCGAAAGCCATGGCTGAGGTGGAAAAGAATGTGAGTGAGAATGTTATGGAGGCATGTG[G,C]AAGAACATCCTCTGTAAGATACTGTGTTTTTACCTCTTCACTTTTGGCCTGCATATGGCGT													ACTTCGTCAGTAACGGACGTGAGAATGTTATGGAGGCATGTGG	GAGTCGAGGTCATATCGTGTGAGAATGTTATGGAGGCATGTGC	AGAACATCCTCTGTAAGATACTGTGGACGTTGCACGGTGGAGCCATAGTCTGCCTATAGTGAGTC	GACGTTGCACGGTGGAGCCATA	BOT	C/G
CUTC003963	C003963	AAATTCAACATTCTGTCAGGAACCTCAATGTCTTGCCCACACGTCAGTGGCGTAGCAGC[T,C]CTGATCAAATCAAAGCATCCCGATTGGAGCCCGTCGGCAATCAAATCGGCACTGATGACCA													ACTTCGTCAGTAACGGACGACACGTCAGTGGCGTAGCAGCT	GAGTCGAGGTCATATCGTGACACGTCAGTGGCGTAGCAGCC	TGATCAAATCAAAGCATCCCGCACCGATTGGACTGATTTCCCGTCTGCCTATAGTGAGTC	GCACCGATTGGACTGATTTCCC	BOT	C/T
CUTC003972	C003972	ATAGACTTGGTGATTGAAGGAACTGGGGTGTTTGTTGATAGAGAGGGTGCAGGGAAGCA[C,T]ATTCAGGCTGGAGCAAAGAAGGTCCTAATTACAGCACCTGGGAAGGGTGACATTCCGACTT													ACTTCGTCAGTAACGGACATAGAGAGGGTGCAGGGAAGCAT	GAGTCGAGGTCATATCGTATAGAGAGGGTGCAGGGAAGCAC	TTCAGGCTGGAGCAAAGAAGCCAATTCACCATGTATGCGCGATAGTCTGCCTATAGTGAGTC	CCAATTCACCATGTATGCGCGATA	BOT	C/T
CUTC003988	C003988	TCGAGCAAAGCTGAGAGCTTCTTTAATCACATGGTTGAAGCTGGGGGAAAGCCAAATTC[A,G]AGTTCATGGGAGATTCTCGCCGATGGGCTTTCGAAAGAGGGTCGGGTTTCTGACGCTTTAG													ACTTCGTCAGTAACGGACAGCTGGGGGAAAGCCAAATTCA	GAGTCGAGGTCATATCGTAGCTGGGGGAAAGCCAAATTCG	GTTCATGGGAGATTCTCGCGCAATCTCCGTCAGGAAAGCGTGTCTGCCTATAGTGAGTC	GCAATCTCCGTCAGGAAAGCGT	TOP	A/G
CUTC004010	C004010	TGCAATGCTGCAGTTGCAGTTGTAGACAAGATCTCAGATCCTGAGTTCTTGCTTAGCGT[C,T]TCCAGGAAAGGTGAGTACATGAAAAATTTGCTAAAACAAAAGCTGGGTGAAAACCCACATG													ACTTCGTCAGTAACGGACGCAGATCCTGAGTTCTTGCTTAGCGTT	GAGTCGAGGTCATATCGTGCAGATCCTGAGTTCTTGCTTAGCGTC	CCAGGAAAGGTGAGTACATGAGATTCAATGGGCCGGGTAACGTGTCTGCCTATAGTGAGTC	GATTCAATGGGCCGGGTAACGT	BOT	C/T
CUTC004023	C004023	TTTGGGAGTGGGAAGGAAGTGAGCATCAAAGAGCTAGCTGAATTGGTGAAAGAAGTGGT[A,G]GGATTTGAAGGAGATCTTGTTTGGGACAAATCAAAGCCTGATGGGACTCCAAGGAAATTGA													ACTTCGTCAGTAACGGACGAGCTGAATTGGTGAAAGAAGTGGTA	GAGTCGAGGTCATATCGTGAGCTGAATTGGTGAAAGAAGTGGTG	GATTTGAAGGAGATCTTGTTTGGGAGGTTATGTGGTCGTAATCCCGTCTGCCTATAGTGAGTC	GGAGGTTATGTGGTCGTAATCCC	TOP	A/G
CUTC004074	C004074	TATCGGTGCTTTATTGGCGGCCTTTCTTGGTCAACTAGTGACAGAGGTCTTAAAGAAGC[A,G]TTCGAAAAGTTTGGCCATCTTCAAGAGGCCAAGGTAGTTGTTGACAAGTTTTCTGGACGTT													ACTTCGTCAGTAACGGACGTGAAGATGGCCAAACTTTTCGAAT	GAGTCGAGGTCATATCGTGTGAAGATGGCCAAACTTTTCGAAC	CTTCTTTAAGACCTCTGTCACTAGTTGAACCGTGGGTGACTAACGAGGTCTGCCTATAGTGAGTC	TGAACCGTGGGTGACTAACGAG	BOT	A/G
CUTC004091	C004091	GATAGAAATAACGTAGAACCCGAACCGAAGGGAAAGTCCGTTCCAAGAAGAGATGCCCC[A,G]CCAAAACCAGCACAACCGGCTCCAATGTCGTCATATACTCCTCAAAATAGACAGAAAGAAC													ACTTCGTCAGTAACGGACCCGGTTGTGCTGGTTTTGGT	GAGTCGAGGTCATATCGTCCGGTTGTGCTGGTTTTGGC	GGGCATCTCTTCTTGGAACCGTCCATGATCGAACGGCCTAGGTCTGCCTATAGTGAGTC	CGTCCATGATCGAACGGCCTAG	BOT	A/G
CUTC004134	C004134	TGTAGCGTTTATTTCTCTGACGCCGATGAGGGTTCGTGTTATTCCCAGTTTTATTCCAC[C,T]AACGGTGGTTCTTACGATGAGTATAGGTTTGCTTTCGTTTCTCAGCCGGGGGTTGGGGTGG													ACTTCGTCAGTAACGGACGTCGTGTTATTCCCAGTTTTATTCCACT	GAGTCGAGGTCATATCGTGTCGTGTTATTCCCAGTTTTATTCCACC	ACGGTGGTTCTTACGATGAGTACACGGTAACATTAACGGGGTATGGGTCTGCCTATAGTGAGTC	CACGGTAACATTAACGGGGTATGG	BOT	C/T
CUTC004187	C004187	TAGCTTTTGGATGGTTCGAAAGCATTGCTAGAATAGCCAACAACTCATCAACGTGCATT[C,T]GGTTCATGATCTTTTTCAGAAGCACTCGAACTGCACCATCTTTCACAGCTCTTGCTTTATT													ACTTCGTCAGTAACGGACCCAACAACTCATCAACGTGCATTT	GAGTCGAGGTCATATCGTCCAACAACTCATCAACGTGCATTC	GTTCATGATCTTTTTCAGAAGCCCTGATACGCGAGCCTAGACGTGTCTGCCTATAGTGAGTC	CCTGATACGCGAGCCTAGACGT	BOT	C/T
CUTC004206	C004206	CCGAAGGAGGACGTGATTATACATAACGAAACCCCCGATGAAGTTTATATCATCGTGTC[C,T]GGGGAAATCGAAATTATCGACTGTGAGATGGAGCGGGAGCGGATTGTTGGGACACTACAGT													ACTTCGTCAGTAACGGACGACAGTCGATAATTTCGATTTCCCCA	GAGTCGAGGTCATATCGTGACAGTCGATAATTTCGATTTCCCCG	ACACGATGATATAAACTTCATCGCGTATGTGGCGCAAGTGCATTACGTCTGCCTATAGTGAGTC	CGTATGTGGCGCAAGTGCATTAC	TOP	C/T
CUTC004207	C004207	GCTCGCCGTCCGATTACATGAGTGCCGGCCCTTCACCCGACGACTTTTCCGAGGTTATG[G,A]TGTCCGGTTCCATCGGCGACTTTGAGGACGATGTCTTACAATTTCACTTTTGAAATTCAAC													ACTTCGTCAGTAACGGACGGCCGATGGAACCGGACAT	GAGTCGAGGTCATATCGTGGCCGATGGAACCGGACAC	ATAACCTCGGAAAAGTCGTCCATCGCTAATAGAGTGAATCCCACGTCTGCCTATAGTGAGTC	CATCGCTAATAGAGTGAATCCCAC	BOT	A/G
CUTC004240	C004240	TCTGCAACTTTGAAGTATCTTGGAGCTAGTTCAACAAGCCATTTGGGATCTATGACTGT[C,A]ACTTCACGCATGTACTCTTTTGTTGTCATGACTAGCTCGTGGTATATGACCCAGTCGGGTT													ACTTCGTCAGTAACGGACCAAGCCATTTGGGATCTATGACTGTA	GAGTCGAGGTCATATCGTCAAGCCATTTGGGATCTATGACTGTC	CTTCACGCATGTACTCTTTTGTAGAACGGGTCGCTATGTCGTTGGTCTGCCTATAGTGAGTC	AGAACGGGTCGCTATGTCGTTG	TOP	A/C
CUTC004258	C004258	TTGTACCTATTACTAAAGAGGACGACAGAATTCATAAATATCAGATACCGAAAGACGAC[A,T]GTTTCGCTCACTTAGAAGTTCAGTTCAGATTCCACGGCCTATCCTCGAAGGTTGAAGGAGT													ACTTCGTCAGTAACGGACGTGAACTGAACTTCTAAGTGAGCGAAACA	GAGTCGAGGTCATATCGTGTGAACTGAACTTCTAAGTGAGCGAAACT	TCGTCTTTCGGTATCTGATATTGAACCTATCTTCACGAGCGACACGTCTGCCTATAGTGAGTC	GAACCTATCTTCACGAGCGACAC	TOP	A/T
CUTC004289	C004289	GGAGGGATCAGCACAATTGAAATGAACTTTCTTGAAGTGGATTTTCTGTTTGGTTTGGG[G,A]TTTCGTTTGAATGTCACTCCCACCACGTTCCATTCTTATTACTCATATCTTCAAAGACAGA													ACTTCGTCAGTAACGGACGTGGGAGTGACATTCAAACGAAAT	GAGTCGAGGTCATATCGTGTGGGAGTGACATTCAAACGAAAC	CCAAACCAAACAGAAAATCCTGTGGCAAATCAGATACGGTACTTGTCTGCCTATAGTGAGTC	TGTGGCAAATCAGATACGGTACTT	BOT	A/G
CUTC004296	C004296	CTGCAACTAGCAGTGGAAGCAGCCGGGAACGTGCTGGCAGCAGAGAAACTCGAAGTGGT[A,G]GAATTCACGAGCCATGTCGACTTATCAAGGGAGCCGGGACACTACGTAATCTTCTGGGAGA													ACTTCGTCAGTAACGGACAGTCGACATGGCTCGTGAATTCT	GAGTCGAGGTCATATCGTAGTCGACATGGCTCGTGAATTCC	CCACTTCGAGTTTCTCTGCTTTGGGCCTCAAACGGATAGCCTGTCTGCCTATAGTGAGTC	TTGGGCCTCAAACGGATAGCCT	BOT	A/G
CUTC004305	C004305	CGAACGAACCCTTTCTCAGCACCAAATGGGAAAGGAGGCTCGCCTTGGCGAGAATGCCC[G,A]TTCATATAACTTCTAAGCTGCATTTTACCTAATGCATTTTCCGGCTTCTCCTTGAAAGCCC													ACTTCGTCAGTAACGGACGGCCTTGGCGAGAATGCCCA	GAGTCGAGGTCATATCGTGGCCTTGGCGAGAATGCCCG	TCATATAACTTCTAAGCTGCATTTACGGTCCACTACTCGATGCGCTGTCTGCCTATAGTGAGTC	ACGGTCCACTACTCGATGCGCT	TOP	A/G
CUTC004329	C004329	AAGAAACAACAGTCATTACATGGGAGAAGATTTGGATTCATTAAGCGTCAAAGAACTGC[A,G]AAACTTGGAGCAACAAATCGACACTGCACTCAAACATGTTCGTTCGAGGAAAAACCAACTC													ACTTCGTCAGTAACGGACTGTCGATTTGTTGCTCCAAGTTTT	GAGTCGAGGTCATATCGTTGTCGATTTGTTGCTCCAAGTTTC	CAGTTCTTTGACGCTTAATGAATCGACGGATTGCGTGTTAATCGGGTCTGCCTATAGTGAGTC	CGACGGATTGCGTGTTAATCGG	BOT	A/G
CUTC004458	C004458	TTCTTACCGCAAGCAGTACCCAAAAGTGGGTGCCAAATCTATTGGACCCATTCCACCTG[C,T]CCAGCTAATTCAAGTCGTTGAGAATGCTGCCAAGACTGGTGCCGAGGTGGTGATGGATGCT													ACTTCGTCAGTAACGGACAATCTATTGGACCCATTCCACCTGT	GAGTCGAGGTCATATCGTAATCTATTGGACCCATTCCACCTGC	CAGCTAATTCAAGTCGTTGAGAAACGTGGATGTCTGCCCCTATCGTCTGCCTATAGTGAGTC	AACGTGGATGTCTGCCCCTATC	BOT	C/T
CUTC004473	C004473	AAGCTGCTCAAGAGAATTCTAAGAATCCAGGAGAAAGCGTTCGGGTACGAGGCAAAAGA[A,G]GTCATTGACACCCTCAAGAAAATAGTATTCTACATGGATAAATTAGGATTGAAAGATGAGA													ACTTCGTCAGTAACGGACGGTTCGGGTACGAGGCAAAAGAA	GAGTCGAGGTCATATCGTGGTTCGGGTACGAGGCAAAAGAG	TCATTGACACCCTCAAGAAAATAAAAGCTCGGTTTTCCGTGGACCGTCTGCCTATAGTGAGTC	AAAGCTCGGTTTTCCGTGGACC	TOP	A/G
CUTC004499	C004499	GTTGGTCGTATGGGTGGGCGAATGGACCTGCCACCACCAGGTCCTGCTGCAAGCTTTGG[T,C]GCTTCAGCTACTGCGAAGATTAGTATAGATGCATCCCTCGCTGGAGCGATCATTGGGAAGG													ACTTCGTCAGTAACGGACGAGGTCCTGCTGCAAGCTTTGGT	GAGTCGAGGTCATATCGTGAGGTCCTGCTGCAAGCTTTGGC	CTTCAGCTACTGCGAAGATTAGGTGGGCCTACGAGAAGATCGCTGTCTGCCTATAGTGAGTC	GTGGGCCTACGAGAAGATCGCT	BOT	C/T
CUTC004526	C004526	CTAGCCTCTCTGTTTAGTGATGTAGCATTTTATTGGGTGGCTTTGATATTCTTCCTACA[A,G]AGAGGTCCAATCGCTCCACTTTCTGATGAAATCACTGATCCTGATCAGAAGTATGTTGGTC													ACTTCGTCAGTAACGGACGAAAGTGGAGCGATTGGACCTCTT	GAGTCGAGGTCATATCGTGAAAGTGGAGCGATTGGACCTCTC	GTAGGAAGAATATCAAAGCCACGGTTGAATCGGTGTTCACGACGGTCTGCCTATAGTGAGTC	GGTTGAATCGGTGTTCACGACG	BOT	A/G
CUTC004539	C004539	TTGTTCTTCATATATTTATGCAAGAAAACAGCTAGCTGATCGTCCACCCCCCTTGCTTC[A,C]AGATAGTCATAGAGTGAGTTTTGCAAGTCATCATCCAATTCCTTGAATTCTGGTCCAGCAT													ACTTCGTCAGTAACGGACGCGTCCACCCCCCTTGCTTCA	GAGTCGAGGTCATATCGTGCGTCCACCCCCCTTGCTTCC	GATAGTCATAGAGTGAGTTTTGCATACCGGCGAGTGGTAAATGCCCGTCTGCCTATAGTGAGTC	TACCGGCGAGTGGTAAATGCCC	TOP	A/C
CUTC004601	C004601	ATAGTAACAAATCCTGAGAATGGTGGGGTCCTCTTCATTCTCAGTGCTATCAGGCAGTG[G,T]AATTCTGTAGTTGAATATGTCCATTGCTTTCTAGCAGTAGTAATATTTATTTTTAGGCTTG													ACTTCGTCAGTAACGGACGCATTCTCAGTGCTATCAGGCAGTGT	GAGTCGAGGTCATATCGTGCATTCTCAGTGCTATCAGGCAGTGG	ATTCTGTAGTTGAATATGTCCATTGGGATCTCTCATGGACGCAGTTGGTCTGCCTATAGTGAGTC	GGATCTCTCATGGACGCAGTTG	BOT	G/T
CUTC004611	C004611	AGCGCAACATAGATATCCTTGAGAAAAACACCATAAAGAAGCCATGCAATAGCACTAAG[C,T]GTGAGGAAAAACGACAAATAAAACGGCATGAACTCCACGCTCTTGGTACGAACAACCAATC													ACTTCGTCAGTAACGGACGAAAGAAGCCATGCAATAGCACTAAGT	GAGTCGAGGTCATATCGTGAAAGAAGCCATGCAATAGCACTAAGC	TGAGGAAAAACGACAAATAAAAAGGGTTCTATGTTTGGACGCCATGGTCTGCCTATAGTGAGTC	AGGGTTCTATGTTTGGACGCCATG	BOT	C/T
CUTC004633	C004633	AACTTGCATTGGCGAAGGTAAGGATGGTTGTACTTGACATACTTGGACCAATAACCACG[G,A]TACTTTGTCATAGCCAATTCCAGCCAAGGTTTCATGTTTCCATTGTAGTGTATCACTGCTG													ACTTCGTCAGTAACGGACGGGCTGGAATTGGCTATGACAAAGTAT	GAGTCGAGGTCATATCGTGGGCTGGAATTGGCTATGACAAAGTAC	GTGGTTATTGGTCCAAGTATGTGCAATACTTCACCGGGCGTGATGTCTGCCTATAGTGAGTC	GCAATACTTCACCGGGCGTGAT	BOT	A/G
CUTC004684	C004684	CCTGAAAAAGGGAATGAGCAGCCTCATGTGATACCTGCAGATCTTGTCTTCATCGTCGA[C,T]GAGAAACCACACGGTGTGTTCACTCGTGATGGAAACGACCTAATTGTCACAGTAAAGATAT													ACTTCGTCAGTAACGGACGTGAACACACCGTGTGGTTTCTCA	GAGTCGAGGTCATATCGTGTGAACACACCGTGTGGTTTCTCG	CGACGATGAAGACAAGATCTGACCGAACTCCTCCATTTGGCTGTCTGCCTATAGTGAGTC	GACCGAACTCCTCCATTTGGCT	TOP	C/T
CUTC004703	C004703	CCCCTCGTGCAGGCTCACCGTTACCTAGATCTCTTGGATCCTCATATCACAGCCACATC[G,T]ACTTCTGAAATTCCGGAGGCTGGTGTTGTTCAGAAGGTGGTGGACCTTGTGTATGCTTGCA													ACTTCGTCAGTAACGGACGCAGCCTCCGGAATTTCAGAAGTA	GAGTCGAGGTCATATCGTGCAGCCTCCGGAATTTCAGAAGTC	ATGTGGCTGTGATATGAGGATGTCTCCAACCTGATACGGTGTGGTCTGCCTATAGTGAGTC	GTCTCCAACCTGATACGGTGTG	TOP	G/T
CUTC004753	C004753	AAATTAGGTCCTCAATGGTGGGTTATGCGGGTCTCTCGTGTTAGAGGCCAAGAAATTGT[C,T]GAACGCCTCGCTCGTTCTCTTGCTAGGAACTATCCTGACCTCGATTTCAAGATATATTACC													ACTTCGTCAGTAACGGACAGAGAACGAGCGAGGCGTTCA	GAGTCGAGGTCATATCGTAGAGAACGAGCGAGGCGTTCG	CAATTTCTTGGCCTCTAACACGTGCTGCATGTACTCGGGTAAGGTCTGCCTATAGTGAGTC	GTGCTGCATGTACTCGGGTAAG	TOP	C/T
CUTC004763	C004763	TGCAGGCTGATCTTGCAGTTGGTAGCTTCAACGAGCTCTCGGTGATCAATCTGCGGAGA[C,T]TATTTGCTAACAAGGGTTCGACGTTTATGGAACTGCAGAAACAGAGTGCCGAGAAAGCTCC													ACTTCGTCAGTAACGGACGTCGGTGATCAATCTGCGGAGAT	GAGTCGAGGTCATATCGTGTCGGTGATCAATCTGCGGAGAC	ATTTGCTAACAAGGGTTCGACGCTTTCCGGGAGAAGTATGCCCGTCTGCCTATAGTGAGTC	GCTTTCCGGGAGAAGTATGCCC	BOT	C/T
CUTC004793	C004793	ACACTGGTGGTTGGGAGACATGCTGGGAGCAAGGGCTGACACCATGGGACCTGGGACAA[C,G]CAACTCCTGTAATTAGTCATCTCTGTGCAATGGGAGATCTTCCAAATGGTCGTGCCCTTGT													ACTTCGTCAGTAACGGACACACCATGGGACCTGGGACAAC	GAGTCGAGGTCATATCGTACACCATGGGACCTGGGACAAG	AACTCCTGTAATTAGTCATCTCTGTATTGACCATCATGGGAGCGTTGATGTCTGCCTATAGTGAGTC	ATTGACCATCATGGGAGCGTTGAT	TOP	C/G
CUTC004878	C004878	TTCTGCTGATCTGAAAAACCACACAAAGCGTTTTTCACCGAAGGGCGTGGAGATGGATC[C,T]GGAGAACTCGTTCCAAATATCTCAACTAATTTCTTGTATTCAGCTTCTTTTCCAAGTGTAA													ACTTCGTCAGTAACGGACGGAAGGGCGTGGAGATGGATCT	GAGTCGAGGTCATATCGTGGAAGGGCGTGGAGATGGATCC	GAGAACTCGTTCCAAATATCTCATGTCGTACTTTTGCCGTACCCAGGTCTGCCTATAGTGAGTC	ATGTCGTACTTTTGCCGTACCCAG	BOT	C/T
CUTC004893	C004893	GAAGCGGCACCCGAAAAGGTGTCCCGTTTGCAATATTTGCTGGGCATAGATGACTCTAC[T,C]GCAGATGCTATCCGAGAGATGGGAGATAGATTACAACCTCTTGGTGCGGAGGAGGAAAACT													ACTTCGTCAGTAACGGACGCCATCTCTCGGATAGCATCTGCA	GAGTCGAGGTCATATCGTGCCATCTCTCGGATAGCATCTGCG	TAGAGTCATCTATGCCCAGCGCTTAATCTCGTGAGGGTAGGAACGTCTGCCTATAGTGAGTC	GCTTAATCTCGTGAGGGTAGGAAC	TOP	C/T
CUTC004934	C004934	GGTGTTTCCCTTTCTCTGTTCTCACCTGCATTCAATTTGGCCACAAACGATCAATGGCA[C,T]ACTCTAAAGAAAGGTGTGCCACACTTGGCTGTCTATACCGCATTTTTCTACTTCTCGGCCT													ACTTCGTCAGTAACGGACGCCACAAACGATCAATGGCAT	GAGTCGAGGTCATATCGTGCCACAAACGATCAATGGCAC	CTCTAAAGAAAGGTGTGCCACAACCCTAGAGGTGCGAGTCGTGGTCTGCCTATAGTGAGTC	AACCCTAGAGGTGCGAGTCGTG	BOT	C/T
CUTC004967	C004967	TCATAGGACTATAAACTGTGATTCCAGCACAAAGAAGTGGAGCTCCAGCATCAAGAGGT[A,T]AGTTGTCGGGAAATCGGAGCACGAAATGCTGATTGACGACGATCTTATCAGAATAACCACC													ACTTCGTCAGTAACGGACTGCTCCGATTTCCCGACAACTA	GAGTCGAGGTCATATCGTTGCTCCGATTTCCCGACAACTT	CCTCTTGATGCTGGAGCTCTATCGTTTGGAGGCGGTCAACCGTCTGCCTATAGTGAGTC	TATCGTTTGGAGGCGGTCAACC	TOP	A/T
CUTC004972	C004972	TCAGAGATTTCTGGCAGTAGTGCAGCTGGAGCATTGGTTGAAGAGGAAGAGGAAGAGAT[T,C]GATGAATCTGGGGTGGAGGACAGGGACATTGATTTGGTAATGACACAGGCTGGGGTGTCCA													ACTTCGTCAGTAACGGACGTGTCCTCCACCCCAGATTCATCA	GAGTCGAGGTCATATCGTGTGTCCTCCACCCCAGATTCATCG	TCTCTTCCTCTTCCTCTTCAACTGTAGCCCTACGCGACGGTTGAGTCTGCCTATAGTGAGTC	TGTAGCCCTACGCGACGGTTGA	TOP	C/T
CUTC004993	C004993	CCAAAAAAAGAACTAAACTAAACTACAGAGAAGATCATAAGAATGGCAAAGAACACAGA[G,A]TCCAGAATCCAGAATTCAAGAAGAAATTGATATCAAACTCAAATTCAGAAGCCCCAAGATT													ACTTCGTCAGTAACGGACGTTCTTCTTGAATTCTGGATTCTGGAT	GAGTCGAGGTCATATCGTGTTCTTCTTGAATTCTGGATTCTGGAC	CTGTGTTCTTTGCCATTCTTATCCGGCTTTGAGGCAACTCGACTGTCTGCCTATAGTGAGTC	CCGGCTTTGAGGCAACTCGACT	BOT	A/G
CUTC004995	C004995	TGATCACTAAGTCCATGAGATTTGGCTACCTTGTACAATTCATTTGCTGCAGCTGCAAT[G,T]GGAGTGGATTGAGATACTGATTCTGCCAAACTCAGAGCAAGTCTTAGATCCTTCTGCTGAT													ACTTCGTCAGTAACGGACGAATTCATTTGCTGCAGCTGCAATT	GAGTCGAGGTCATATCGTGAATTCATTTGCTGCAGCTGCAATG	GAGTGGATTGAGATACTGATTCTGATAGCAGGTTACGGTCGGACGAGTCTGCCTATAGTGAGTC	ATAGCAGGTTACGGTCGGACGA	BOT	G/T
CUTC004998	C004998	TGACCAGCATTAACCATGAAATCAACATAGAATGGAGAAGAAAGTTCCCAATTAGTAGC[G,A]CTCGAGAGATCGAAATTCTCATACGCCATGTACCCGTTAACATAGATATTGAAAAACAGAA													ACTTCGTCAGTAACGGACGCGTATGAGAATTTCGATCTCTCGAGT	GAGTCGAGGTCATATCGTGCGTATGAGAATTTCGATCTCTCGAGC	CTACTAATTGGGAACTTTCTTCTCGATACCCGGTCGTCCGTGATGAGTCTGCCTATAGTGAGTC	GATACCCGGTCGTCCGTGATGA	BOT	A/G
CUTC005014	C005014	CGGTTCAAGTCAGATGACAAGATGGGACATGCTGAGCTGAGTCTTAAACCGATAGTTTC[A,G]GCTGCTCGATTGAGACGGGCTCTTGGAATTTCATTGGGGGCAACAATGTTAAGAAAGGTTA													ACTTCGTCAGTAACGGACCCCGTCTCAATCGAGCAGCT	GAGTCGAGGTCATATCGTCCCGTCTCAATCGAGCAGCC	AAACTATCGGTTTAAGACTCAGCCGCGTGGAATACTGCTTGACGGGTCTGCCTATAGTGAGTC	CGCGTGGAATACTGCTTGACGG	BOT	A/G
CUTC005026	C005026	GGAGCAGTGGAGTGAAGCCAAAGGACAGACCTAAACGTTGCAACAATTGCAACAAGCGA[G,A]TTGGATTAATGGGATTCGACTGTCGATGTGGTAACGTCTTCTGTGCCATTCATCGTTACTC													ACTTCGTCAGTAACGGACGTGCAACAATTGCAACAAGCGAA	GAGTCGAGGTCATATCGTGTGCAACAATTGCAACAAGCGAG	TGGATTAATGGGATTCGACTCGACTGTCCGAGGTTGTAATCCGTCTGCCTATAGTGAGTC	CGACTGTCCGAGGTTGTAATCC	TOP	A/G
CUTC005027	C005027	GAGTGGAAAGGGGAAGCCATGGCTCAGATTGGATGCCAAGAAGCCATGTCCACTCGACA[C,G]CTTATGGGCTCCTTACGATCTTTCTCGTCATTCCTCTCTGTTTTCTGATAATTGAAGTCGC													ACTTCGTCAGTAACGGACAGAAGCCATGTCCACTCGACAC	GAGTCGAGGTCATATCGTAGAAGCCATGTCCACTCGACAG	TTATGGGCTCCTTACGATCTTTCGTCTTTCGGAGGCAAGCATGGTCTGCCTATAGTGAGTC	TCGTCTTTCGGAGGCAAGCATG	TOP	C/G
CUTC005089	C005089	TTTCTTATTGGCTTCTATGAGGASCGTGAATTTGCACTGTATTTATCTTCCATTTCTAA[C,T]GAACTCAAAGTCCCTATTAGATATTTGAAGGAACAGAAGCCTCATGGTTCTGCCGGTGGCC													ACTTCGTCAGTAACGGACGTTGCACTGTATTTATCTTCCATTTCTAAT	GAGTCGAGGTCATATCGTGTTGCACTGTATTTATCTTCCATTTCTAAC	AACTCAAAGTCCCTATTAGATATTTGCGCGGCATAGTGCAATTCCGAGGTCTGCCTATAGTGAGTC	CGCGGCATAGTGCAATTCCGAG	BOT	C/T
CUTC005102	C005102	GGCGGATTTTCTCCTGAAGCAGCCATGGGGCCTTCAGGTCTGCTTCCTGGTGCAAGTTC[T,A]AAGCTGCAGGTCTCTTCATTTCAGCTCTTGATTTTGTTCATCTTTTCGTGGGCTTTAATGT													ACTTCGTCAGTAACGGACGTCTGCTTCCTGGTGCAAGTTCT	GAGTCGAGGTCATATCGTGTCTGCTTCCTGGTGCAAGTTCA	AGCTGCAGGTCTCTTCATTTCCTCGGAATTAGTTTGAACCTCCGGTCTGCCTATAGTGAGTC	CCTCGGAATTAGTTTGAACCTCCG	BOT	A/T
CUTC005128	C005128	AGAGATGCTGTGGAAAATTTTTCCTCACCGTCTATTTTTCGGTCATGAATATACCAATA[T,C]ATGGGGCCAAGGAGGAGCTGCTTTTCTTCATCCTGAAAGCAACAGTGATGAGAAATCTTTC													ACTTCGTCAGTAACGGACGAGCTCCTCCTTGGCCCCATA	GAGTCGAGGTCATATCGTGAGCTCCTCCTTGGCCCCATG	ATTGGTATATTCATGACCGAAATGGGACAGAACGTAAATCCTCCGGTCTGCCTATAGTGAGTC	TGGGACAGAACGTAAATCCTCCG	TOP	C/T
CUTC005152	C005152	TTCTATGGATTTGTCAACTTCTTCATTGGAGTAGCACTTCCTTTCCTCTCTAGTTTGGC[A,T]GGTCTGCTAGGAGGACTCACTCTTCCAGTCACATTTGCTTACCCTTGCTTCATGTGGGTAC													ACTTCGTCAGTAACGGACGGGAAGAGTGAGTCCTCCTAGCAGACCA	GAGTCGAGGTCATATCGTGGGAAGAGTGAGTCCTCCTAGCAGACCT	CCAAACTAGAGAGGAAAGGAAGCGTAAGGTGGCGTGACGACTAAGTCTGCCTATAGTGAGTC	CGTAAGGTGGCGTGACGACTAA	TOP	A/T
CUTC005183	C005183	CAGTTAAGGGCCTAATGTTTCCCATCTTAATCATGGACACCCGAAATTGTCTAAAGAAG[G,C]TTCCTTCTCGGGACCCAAGACGGTTCACAATTTCAATTGTGTCGGCGCCAGGAGTGGAGAA													ACTTCGTCAGTAACGGACGGTCTTGGGTCCCGAGAAGGAAC	GAGTCGAGGTCATATCGTGGTCTTGGGTCCCGAGAAGGAAG	TTCTTTAGACAATTTCGGGTGTACCGCGCAACACTGGTGCTAATGTCTGCCTATAGTGAGTC	ACCGCGCAACACTGGTGCTAAT	TOP	C/G
CUTC005187	C005187	TGACAGGACTTCTGCTTCGCCTGGGGCTTCCATGCCTTCTCCTTCCCCCATCTCTGTCA[T,A]ACCTATCTGGACGCTCCTTGCTCCGTCCGTTTCCACGATGGTCACGATCTCTATAATCCCT													ACTTCGTCAGTAACGGACGTCTCCTTCCCCCATCTCTGTCAA	GAGTCGAGGTCATATCGTGTCTCCTTCCCCCATCTCTGTCAT	CCTATCTGGACGCTCCTTGGAGTTCCGGTCCTATACTTGACGGTCTGCCTATAGTGAGTC	GAGTTCCGGTCCTATACTTGACG	TOP	A/T
CUTC005379	C005379	AAGATTCACATAGTGAAGGATCACGACATGAGAGAGAGGCTGTGTTTGGAAGTGGAGAG[A,G]TTGGGGCTCAATGCACTAATCATGGGCAGTCGGGGCTTTGGAGCAGCAAAGCGCGGTAACG													ACTTCGTCAGTAACGGACTGATTAGTGCATTGAGCCCCAAT	GAGTCGAGGTCATATCGTTGATTAGTGCATTGAGCCCCAAC	TCTCCACTTCCAAACACAGCGTAGTGATGCAGATGCGCTGTGTCTGCCTATAGTGAGTC	CGTAGTGATGCAGATGCGCTGT	BOT	A/G
CUTC005440	C005440	GTCTTCATGAAGAAATTTCCAGGGATTTTTTTTGAAAGTCCGAGTGAGATGAAGACGAT[A,G]CCGAACGTTAACAACCCTTCCGTCAACGCACCGTGATGGATGCCAACGTTCAAACGGGGTC													ACTTCGTCAGTAACGGACAAAGTCCGAGTGAGATGAAGACGATA	GAGTCGAGGTCATATCGTAAAGTCCGAGTGAGATGAAGACGATG	CGAACGTTAACAACCCTTCGGGTAGGCTCCATGTAAACGCTGTCTGCCTATAGTGAGTC	GGGTAGGCTCCATGTAAACGCT	TOP	A/G
CUTC005443	C005443	GAAGCTAGACGATAGCGAGATCGTTGTGAACAACAAAGCTGGTTGATCCATTTTCCAGC[C,T]GAACACAACAGAATCTCTTTTAGTTAATGGAATAGTTATAAGCATCTTTCTAAATTTTACT													ACTTCGTCAGTAACGGACGCTGGTTGATCCATTTTCCAGCT	GAGTCGAGGTCATATCGTGCTGGTTGATCCATTTTCCAGCC	AACACAACAGAATCTCTTTTAGTTACATGCCTATTGACGTGAGGCGGTCTGCCTATAGTGAGTC	ACATGCCTATTGACGTGAGGCG	BOT	C/T
CUTC005483	C005483	TCTCCTAGTTTAGGTGCTACCATCTATGCATCCAGATTTGCAGCTAACATCCTAAGAAC[T,G]ATTCGACGCACAAGCTCACGCAAGGCCAGGATTCCCGAGAGAATACCGCCCATGTTGCTTC													ACTTCGTCAGTAACGGACCGTGAGCTTGTGCGTCGAATA	GAGTCGAGGTCATATCGTCGTGAGCTTGTGCGTCGAATC	TTCTTAGGATGTTAGCTGCAAATAACCGACGCATTCCAGTGGTAGGTCTGCCTATAGTGAGTC	AACCGACGCATTCCAGTGGTAG	TOP	G/T
CUTC005517	C005517	ACAGGGACCGGGGCTGTTTCCTTCCACCACGCTCCCATATTCGGGCTAATCTGCGGTCT[T,A]CTAGGATGGGATAGCACGATGTCGCAGAGGGCGTATCTGTTTATTACCCTGAGAGACGTGA													ACTTCGTCAGTAACGGACTATTCGGGCTAATCTGCGGTCTA	GAGTCGAGGTCATATCGTTATTCGGGCTAATCTGCGGTCTT	TAGGATGGGATAGCACGATATTGGGAACTCACCCGGTCACAGTCTGCCTATAGTGAGTC	ATTGGGAACTCACCCGGTCACA	TOP	A/T
CUTC005518	C005518	AAAATGGCGCCAGGCGATGCTTCCTTTACTGCTCCATTCAAGCTCATAGCAGAACGTGA[T,C]GATTACATTCATGCTCTTGTTGCCTACTTTGATGTATCTTTTACCAAGTGCCATAAGTTGA													ACTTCGTCAGTAACGGACGCATTCAAGCTCATAGCAGAACGTGAT	GAGTCGAGGTCATATCGTGCATTCAAGCTCATAGCAGAACGTGAC	ATTACATTCATGCTCTTGTTGCGCAAGTGAGTTTATCGGTCCCCGTCTGCCTATAGTGAGTC	GCAAGTGAGTTTATCGGTCCCC	BOT	C/T
CUTC005597	C005597	TAGAAGTAATCAAGATGAGCTTTGTTCAGATTATTATTGAACCAGCTTTCTTTGCCATC[C,G]CCACTGCTTAGATTTTCAATGGCAGAGATGAGAAAGCTGCTTAAAAAGTTGCCAACGCCAA													ACTTCGTCAGTAACGGACTTGAACCAGCTTTCTTTGCCATCC	GAGTCGAGGTCATATCGTTTGAACCAGCTTTCTTTGCCATCG	CACTGCTTAGATTTTCAATGGTCTACCTACAGTTCGATAGCCCGGTCTGCCTATAGTGAGTC	TCTACCTACAGTTCGATAGCCCG	TOP	C/G
CUTC005715	C005715	TATTGGGTTTGTTGATATCGCTTTCGGGTCGTTTCTGGGGTGGATTAGAGTGGCGGAGA[C,T]ATCAAATGGGATGAAATTGATAGACGCAGCGAAGACGCCAGGGCTGGACGGATGGGCTCAG													ACTTCGTCAGTAACGGACGGTGGATTAGAGTGGCGGAGAT	GAGTCGAGGTCATATCGTGGTGGATTAGAGTGGCGGAGAC	TCAAATGGGATGAAATTGATAGACCGCTCTGCATAATAGGGCTCGTCTGCCTATAGTGAGTC	ACCGCTCTGCATAATAGGGCTC	BOT	C/T
CUTC005730	C005730	TTCAGTACAGCACTTGAGTTTAGATCCTCTGCTGGGGAATGTGAATCTACCAAGCTGCA[A,G]TGGGTTCACTTCTCAACAGCAGCCTCGCGTAGATAGAAACAGACCTTTCAAGGGAAGGTGA													ACTTCGTCAGTAACGGACGCTGCTGTTGAGAAGTGAACCCAT	GAGTCGAGGTCATATCGTGCTGCTGTTGAGAAGTGAACCCAC	GCAGCTTGGTAGATTCACATTCGCTCTAGCCTGTACGGAAGTTGTCTGCCTATAGTGAGTC	CGCTCTAGCCTGTACGGAAGTT	BOT	A/G
CUTC005773	C005773	TTAGAGAACTATGCATACAATATGAGGAACACAATCAGAGATGAAAAGATAGGTGGTAA[A,G]CTTGCCCCAGCAGACAAGAAGAAGATTGAAGATGCAGTTGAACAGGCCATTCAATGGCTA													ACTTCGTCAGTAACGGACGCTTCTTGTCTGCTGGGGCAAGT	GAGTCGAGGTCATATCGTGCTTCTTGTCTGCTGGGGCAAGC	TACCACCTATCTTTTCATCTCTGATGCGTGAGTTGCTAAGCCGTGGTCTGCCTATAGTGAGTC	ATGCGTGAGTTGCTAAGCCGTG	BOT	A/G
CUTC005807	C005807	GGGAAAACAAATCGAAGAATTTATGCTCAGCCCCCTCAAGTTCATCCTTCAAATCTACT[C,G]CCAATAACATGCTTATATCTTTGCCCACAGTTATGTGAAGTTGAATAGAGATTCAGATTGG													ACTTCGTCAGTAACGGACGCCCTCAAGTTCATCCTTCAAATCTACTC	GAGTCGAGGTCATATCGTGCCCTCAAGTTCATCCTTCAAATCTACTG	CAATAACATGCTTATATCTTTGCCAGCTACCAATCTCGGTTGTGTGTGGTCTGCCTATAGTGAGTC	AGCTACCAATCTCGGTTGTGTGTG	TOP	C/G
CUTC005837	C005837	TGCTCACATTCCTTCAGCCTCAATCCCTTTCCTGTAAGCTTTATCCTTTGACCACGACC[A,G]TCTACAGTCTTAAAAGATGACACGTTCAAATACGAAGACAAGTGAATTGTGCCCGAAACTT													ACTTCGTCAGTAACGGACAGCTTTATCCTTTGACCACGACCA	GAGTCGAGGTCATATCGTAGCTTTATCCTTTGACCACGACCG	CTACAGTCTTAAAAGATGACACGTGTTGCGTCAAAGCTAGGGATCGGTCTGCCTATAGTGAGTC	GTTGCGTCAAAGCTAGGGATCG	TOP	A/G
CUTC005864	C005864	TAAGAGCCTTAGATTTGTCCCACAATTATCTGTCTGGTGAAATCCCAGGAAATATATCC[A,G]TACTCGAGGATTTGACTCTTCTCGATCTGTCGTATAACTGCTTCTCGGGTTTGGTTTCGGA													ACTTCGTCAGTAACGGACGTGGTGAAATCCCAGGAAATATATCCA	GAGTCGAGGTCATATCGTGTGGTGAAATCCCAGGAAATATATCCG	ACTCGAGGATTTGACTCTTCTCGTGTGATTAGCTCTACGGCAGCGTCTGCCTATAGTGAGTC	GTGTGATTAGCTCTACGGCAGC	TOP	A/G
CUTC005908	C005908	ATTCTGAGCTGGTGAAAGCATACATATCATAGCGTTGCAACATTATTGATAGGTGGAAT[T,G]CACATTTCCTTTCGTCTCTGTACTTTGTTCCTTTACTGTTGGTGATCAATATGGCCCCATG													ACTTCGTCAGTAACGGACCGTTGCAACATTATTGATAGGTGGAATT	GAGTCGAGGTCATATCGTCGTTGCAACATTATTGATAGGTGGAATG	ACATTTCCTTTCGTCTCTGTACTGGTACAGCCTGCTCCGTTTGAAGTCTGCCTATAGTGAGTC	GGTACAGCCTGCTCCGTTTGAA	BOT	G/T
CUTC005917	C005917	TCATTTCCAAAAGCCCAATACCCTGAAATTGCTACGCTGAAGAAGGTGACTGCTATCAC[T,C]GTATAGCAAAGGCATAGCCCTTTGAACATCTTCCCTTTCACTGGAGCTGCTAAAGTTGCCT													ACTTCGTCAGTAACGGACGTCAAAGGGCTATGCCTTTGCTATACA	GAGTCGAGGTCATATCGTGTCAAAGGGCTATGCCTTTGCTATACG	TGATAGCAGTCACCTTCTTCAGTCCATTCGAGGAAAATCCGTTGTCGTCTGCCTATAGTGAGTC	TCCATTCGAGGAAAATCCGTTGTC	TOP	C/T
CUTC005937	C005937	ATCCCTTGATGAACTGCTTCTCATGGATGCATCAATGGAAGATGTTTCTGTCTTTGCAC[C,A]ACTGATGCTAGAGAGTTTAGGAGTGGAGGTCAGACCTGAATCTTGGTACTGCCGATACTGC													ACTTCGTCAGTAACGGACTGGAAGATGTTTCTGTCTTTGCACA	GAGTCGAGGTCATATCGTTGGAAGATGTTTCTGTCTTTGCACC	CTGATGCTAGAGAGTTTAGGAGTGAGTACGCTCCTACCACGTCGATGTCTGCCTATAGTGAGTC	AGTACGCTCCTACCACGTCGAT	TOP	A/C
CUTC006023	C006023	GCAGCTTCTCAGAAGGTCGGACCAGCCGCTCGCCGCCAAATTCTTACTCTGACGGAGGC[C,T]GCCGCCGCTAGAATTCGACAACTTCTTCAACAGCGCCAACGTCCATTCCTCCGCCTTGGCG													ACTTCGTCAGTAACGGACGGTCGAATTCTAGCGGCGGCA	GAGTCGAGGTCATATCGTGGTCGAATTCTAGCGGCGGCG	CCTCCGTCAGAGTAAGAATTTAGATCGTACCGTCCTCCAAGAGGTCTGCCTATAGTGAGTC	AGATCGTACCGTCCTCCAAGAG	TOP	C/T
CUTC006030	C006030	TCGGTCTTCAACAGAGGATTAGGTGGTCTTCCAATCCAGAAACGTATGTCTCCGAGCCC[A,G]TTCTCGATCCATCACAGTCCATTTGCTTCCCCATTTGCAACACCAACATTCTGTTCCTCCA													ACTTCGTCAGTAACGGACGAGAAACGTATGTCTCCGAGCCCA	GAGTCGAGGTCATATCGTGAGAAACGTATGTCTCCGAGCCCG	TCTCGATCCATCACAGTCCTCTAGCTTATGGGGCGAGAATCAGGTCTGCCTATAGTGAGTC	TCTAGCTTATGGGGCGAGAATCAG	TOP	A/G
CUTC006067	C006067	CAGATGAGATGGGGATGTCGTAAAGAAGAAACTGAATACAGTACTGAAAAGGAGAAGAT[A,G]TTGATTTGTCAGAAGAAACTTTGGTATTCTTCTAGTGGGAAATCAAGATGACAGACGGAGA													ACTTCGTCAGTAACGGACGACCAAAGTTTCTTCTGACAAATCAAT	GAGTCGAGGTCATATCGTGACCAAAGTTTCTTCTGACAAATCAAC	TCTTCTCCTTTTCAGTACTGTATTCCGTTCTAGCCTAACCGCCTTGAGTCTGCCTATAGTGAGTC	CGTTCTAGCCTAACCGCCTTGA	BOT	A/G
CUTC006129	C006129	CGGAAGACCGATGAGGCGGCGACGGCCGCGATGATGATGAAGGTTAAAAAGGAGAGTAA[T,C]CAGACGGAAAACGACGAGCTATCGGCTCCGGTATCGCCATCTATTAATCTCGGGCTACAAA													ACTTCGTCAGTAACGGACGGATAGCTCGTCGTTTTCCGTCTGA	GAGTCGAGGTCATATCGTGGATAGCTCGTCGTTTTCCGTCTGG	TACTCTCCTTTTTAACCTTCATCAGCATAGAAACGTGGGGATCTCCGTCTGCCTATAGTGAGTC	GCATAGAAACGTGGGGATCTCC	TOP	C/T
CUTC006134	C006134	AAGACGGTGCGGTGGTTGCAGACGAAGAGGACGCCGCTCTGGCCTTTCTTCGGCGGCGG[C,T]GGTGGAGTTCCCTTAACATTGATCTTAATTCCAAGAAACTTGTAGTTGTACCAAGCGATTC													ACTTCGTCAGTAACGGACCCTTTCTTCGGCGGCGGT	GAGTCGAGGTCATATCGTCCTTTCTTCGGCGGCGGC	GTGGAGTTCCCTTAACATTGATATCGGAGACCAACCGTAGTCGTGTCTGCCTATAGTGAGTC	ATCGGAGACCAACCGTAGTCGT	BOT	C/T
CUTC006159	C006159	GCTAGCAGAAAGCACGGCGTAATATTGTCGGGACAAAACTCATCCAATTCGGAAGCTCC[A,G]AGGAACTTCGATCGGATAAAGAAGAATTTGGAAGGGGAGAGTGTGGAATTGTTCACATACC													ACTTCGTCAGTAACGGACAACTCATCCAATTCGGAAGCTCCA	GAGTCGAGGTCATATCGTAACTCATCCAATTCGGAAGCTCCG	GGAACTTCGATCGGATAAAGGATCTGCCGACTATTCTCGCACGTCTGCCTATAGTGAGTC	GATCTGCCGACTATTCTCGCAC	TOP	A/G
CUTC006162	C006162	GACGCACTTTCAACATGGGGATTGGCATGGTTCTTGTTGTGAACCAGGAGGCGTCGCAA[C,A]GAATACTCAATGACAACCATGGATCTCAGAGTGCTTACCTCATTGGAGAGGTTGCAGAGGG													ACTTCGTCAGTAACGGACGGAACCAGGAGGCGTCGCAAA	GAGTCGAGGTCATATCGTGGAACCAGGAGGCGTCGCAAC	AATACTCAATGACAACCATGGATGACCGAATGACCAGCGGCTTTGGTCTGCCTATAGTGAGTC	GACCGAATGACCAGCGGCTTTG	TOP	A/C
CUTC006213	C006213	CTGGTCCTTTTTGTTCTTGGTTCCTGTTGTTGGAGGGTCCAATGCTACTGCCCCTGCTG[G,C]TGGTGGTGGTGAGGAGTTTGGGAGTGTTGAGTCTCCTGGTTTTGAACATGGTGGCTGTGGG													ACTTCGTCAGTAACGGACGCCAAACTCCTCACCACCACCAC	GAGTCGAGGTCATATCGTGCCAAACTCCTCACCACCACCAG	AGCAGGGGCAGTAGCATTACCCGATGGATAGGTCGGTGAAGTCTGCCTATAGTGAGTC	ACCCGATGGATAGGTCGGTGAA	TOP	C/G
CUTC006228	C006228	CGAGATTCYACACTGTTGCATATCTTCAGCAAGTATGGTGGTTTGAAGTTGGTGGAGAG[A,G]TCGACTTCCCGTTTCCACCGGGAAGTTACAGTCTATACTTCAGGTTACAATTGGGTCGGAC													ACTTCGTCAGTAACGGACGGGTGGAAACGGGAAGTCGAT	GAGTCGAGGTCATATCGTGGGTGGAAACGGGAAGTCGAC	TCTCCACCAACTTCAAACCGTTGTCCATACAAGCCGGAGACGTCTGCCTATAGTGAGTC	GTTGTCCATACAAGCCGGAGAC	BOT	A/G
CUTC006249	C006249	TTGTAGGTATCTGAGTTCAGGACCTTCCTGCTCACATTGTTGTATATTTCTCGGATCAC[G,T]ATCTCGAAAGCCTTTTTAACATTCGTTGAGTCTAAAGCAGACGTTTCCATGAAGAAGAACC													ACTTCGTCAGTAACGGACCGAATGTTAAAAAGGCTTTCGAGATA	GAGTCGAGGTCATATCGTCGAATGTTAAAAAGGCTTTCGAGATC	TGATCCGAGAAATATACAACAATTGTCACGCGATACCTCTTAGAGAAGTCTGCCTATAGTGAGTC	TGTCACGCGATACCTCTTAGAGAA	TOP	G/T
CUTC006328	C006328	AAGTTCCCCATGGGTGAAGTTTCATTGGAAGAACGAGAAGAGGAAGAATTGAAGCAGCC[A,G]ATGTCCATAAATGGTGTTCTTAAAGGCAAAATTCTGAATGGTACCTGCGCTGCTCACTACA													ACTTCGTCAGTAACGGACAGAAGAGGAAGAATTGAAGCAGCCA	GAGTCGAGGTCATATCGTAGAAGAGGAAGAATTGAAGCAGCCG	TGTCCATAAATGGTGTTCTTAAAGTAGTCTTTGGTCACGCGGGAAGTCTGCCTATAGTGAGTC	GTAGTCTTTGGTCACGCGGGAA	TOP	A/G
CUTC006395	C006395	ACGGAGGAGCAGCCCGATGCAATGTTGATACCTATGGAGTATTTTCTCATGGGATATGG[G,C]ATGTATAGGCCATCTCACGTCAGTGTTAGCCCAAGGAGCCCCTTGAGCCCTTCTTTCATTG													ACTTCGTCAGTAACGGACCTGACGTGAGATGGCCTATACATC	GAGTCGAGGTCATATCGTCTGACGTGAGATGGCCTATACATG	CATATCCCATGAGAAAATACTCCAGCACCTCCACGTAGTATGGCCGTCTGCCTATAGTGAGTC	AGCACCTCCACGTAGTATGGCC	TOP	C/G
CUTC006591	C006591	TTGCTTGTGTTTGTCACTTGTGGAGCGGCGGCATTGAGTGTGAGTGATGAGCGACAAGT[G,A]TCGAAGCTTGGAGCGTCGATGACCGGTGGGCTCATTGTGACGGTGATGATTTACGCCGTCG													ACTTCGTCAGTAACGGACGATCGACGCTCCAAGCTTCGAT	GAGTCGAGGTCATATCGTGATCGACGCTCCAAGCTTCGAC	CTTGTCGCTCATCACTCACATCGGGATGGTCACAACATTTCGTGTCTGCCTATAGTGAGTC	ATCGGGATGGTCACAACATTTCGT	BOT	A/G
CUTC006595	C006595	TCCTCCAACTTCTCTGCTTCCTTCACCCAACTTCCACACTTCGAATAGGCTCGGTTACC[T,C]GCAGTCGAAAGACGAGACGCACATGTTTCTGTTGCCACATTCCTCCGAGGCTCGAATGGAA													ACTTCGTCAGTAACGGACTGCGTCTCGTCTTTCGACTGCA	GAGTCGAGGTCATATCGTTGCGTCTCGTCTTTCGACTGCG	GTAACCGAGCCTATTCGAAGTAAGCAGTCGCATTCATTAGGACGAGTCTGCCTATAGTGAGTC	AAGCAGTCGCATTCATTAGGACGA	TOP	C/T
CUTC006631	C006631	ATCTCAGCAACACATACATTGGTTGGTGCAGTCATGGGGGTTGGCTTTGCTAGGGGACT[C,T]AACAGTGTTAGATCAGAAACTGTGAGAGAGATTGTTCTTTCTTGGGCTGTGACCATTCCTG													ACTTCGTCAGTAACGGACGGTTGGCTTTGCTAGGGGACTT	GAGTCGAGGTCATATCGTGGTTGGCTTTGCTAGGGGACTC	ACAGTGTTAGATCAGAAACTGTGATTCAAGCGGGGCTGTCAACACAGTCTGCCTATAGTGAGTC	TTCAAGCGGGGCTGTCAACACA	BOT	C/T
CUTC006791	C006791	TCGTTTCACGAGTGTGACCATAAAGGATTCGCCTGCTATAATGTTAAGAGGAATGGAAG[G,A]CAGTACTTTGGGTGTATGGTCTGCCCACGGCGAGGGGAGAGCTTACTTCCCTGATGATGGC													ACTTCGTCAGTAACGGACGGCAGACCATACACCCAAAGTACTGT	GAGTCGAGGTCATATCGTGGCAGACCATACACCCAAAGTACTGC	TTCCATTCCTCTTAACATTATAGCCCGTGAAAGACGCTAAAGATGTGTGTCTGCCTATAGTGAGTC	CCGTGAAAGACGCTAAAGATGTGT	BOT	A/G
CUTC006873	C006873	GAAGCCCTCGAAAAAGCCATGTGGAAAGGAGTCGTCGTCGCGTATATAATCGTCGCTCT[A,G]TGCTACTTCCCTGTTGCTTTGATCGGATACTGGACGTTTGGAAATACTGTCAAAGACAACA													ACTTCGTCAGTAACGGACGCGTCGCGTATATAATCGTCGCTCTA	GAGTCGAGGTCATATCGTGCGTCGCGTATATAATCGTCGCTCTG	GCTACTTCCCTGTTGCTTTGATCGGAGATGGGCCTGTCAAGCGTCTGCCTATAGTGAGTC	ATCGGAGATGGGCCTGTCAAGC	TOP	A/G
CUTC006902	C006902	CGTCCTCAGTTCGGATGGATGGAACGTCGACATCTCCCCGCAAGTTCTCGAGCTGTATC[T,C]AAGCACAAGGCTTACCAATATATTTTATGCTTCGTGGCCCTCGCTCTTCTAATTGTCGGGT													ACTTCGTCAGTAACGGACGCCGCAAGTTCTCGAGCTGTATCT	GAGTCGAGGTCATATCGTGCCGCAAGTTCTCGAGCTGTATCC	AGCACAAGGCTTACCAATATATTCAGCACTTGTCAGCCTAGCGTTGTCTGCCTATAGTGAGTC	CAGCACTTGTCAGCCTAGCGTT	BOT	C/T
CUTC006905	C006905	ATGATTATGGTCAGAGAACCAGGCGACCCTGCGCCAGATTCAACCGAGTATAGACATGG[C,T]CTGACCCCTCCTATGAGGGATGCTCGAAAACGTAGATTTCGAAGAGAGCCGGATTTAAATC													ACTTCGTCAGTAACGGACCATCCCTCATAGGAGGGGTCAGA	GAGTCGAGGTCATATCGTCATCCCTCATAGGAGGGGTCAGG	CATGTCTATACTCGGTTGAATCTTAGCGTCCCGTCTCATAGAGTGGTCTGCCTATAGTGAGTC	TAGCGTCCCGTCTCATAGAGTG	TOP	C/T
CUTC006940	C006940	ATTAGTGACTTCAAGAACACTACCAACATCTAACCCAAGAAGTTGCCCAGTCACAAGGG[C,A]TGGTGAAAACTCCTTGCAATGCTTGATTATCTTCAATATAACCAATCCTTCAATCTGGACC													ACTTCGTCAGTAACGGACAGAAGTTGCCCAGTCACAAGGGA	GAGTCGAGGTCATATCGTAGAAGTTGCCCAGTCACAAGGGC	GGTGAAAACTCCTTGCAATGGAGTGTGGAGTTCGTTCCTAAGCGTCTGCCTATAGTGAGTC	GAGTGTGGAGTTCGTTCCTAAGC	TOP	A/C
CUTC007045	C007045	AGTTCATGATGCAGTTCAAGTTTGTCTTCAGCATGTGGAGAGCCTAAAGGAAACAACCA[C,A]GAGACCAGTTTCTTCTCCAAATGATGCATCGACCTATATCCAAAGGTTAGTGAAGTCTAGA													ACTTCGTCAGTAACGGACTGGAGAGCCTAAAGGAAACAACCAA	GAGTCGAGGTCATATCGTTGGAGAGCCTAAAGGAAACAACCAC	AGACCAGTTTCTTCTCCAAATGAGTACCAAGTCTTACGTCAGCGGGTCTGCCTATAGTGAGTC	AGTACCAAGTCTTACGTCAGCGG	TOP	A/C
CUTC007079	C007079	AAGCCTTCGAAGAGAACCTTTATTTTTTGGATAAACAGTGTGATTGTGGCGATTTCATC[C,A]GTACTTGCTGCAATTGGAGGTGTTGCAGCCATTCGACAAATCGTTTTGGATGCTAAAGAAT													ACTTCGTCAGTAACGGACGAGTGTGATTGTGGCGATTTCATCA	GAGTCGAGGTCATATCGTGAGTGTGATTGTGGCGATTTCATCC	TACTTGCTGCAATTGGAGGTAGCGGTGATAGGGCAGCTCATTGTCTGCCTATAGTGAGTC	AGCGGTGATAGGGCAGCTCATT	TOP	A/C
CUTC007167	C007167	TTCCAAAGATTTCCCCTTGGTTTCTGGAACGAACTTGTAAACAAAGGCAACTGACAGAG[C,A]AGATATGAAGGAGAAGATGAAGAATGTTCCACCAACAGTGATTGCTCGAGAAACTGACAAG													ACTTCGTCAGTAACGGACGTTGTAAACAAAGGCAACTGACAGAGA	GAGTCGAGGTCATATCGTGTTGTAAACAAAGGCAACTGACAGAGC	GATATGAAGGAGAAGATGAAGAATAAGTTTCGCAGGTTCACAAACATCGTCTGCCTATAGTGAGTC	AAGTTTCGCAGGTTCACAAACATC	TOP	A/C
CUTC007271	C007271	AATAGGCAATCTCAAGGTGCTTGAGCTTATGCATTGTCGATGCAACTGCAAGGGCCTCA[C,T]CATCTTGAGAAGACTTGTCAAGGGCTTCAAATGGGCACATAACTCTGCGCAACCCTGTGAG													ACTTCGTCAGTAACGGACATGCAACTGCAAGGGCCTCAT	GAGTCGAGGTCATATCGTATGCAACTGCAAGGGCCTCAC	ATCTTGAGAAGACTTGTCAAGGACTGAGTCATTAGCGCGATTTCTAGTCTGCCTATAGTGAGTC	ACTGAGTCATTAGCGCGATTTCTA	BOT	C/T
CUTC007304	C007304	GCAGGCTCCGATTCACACTGCAGATATTCCAATGTCAGAAGTGATCTCTGAAGAGTTCG[C,T]ATTTGGAAGCAACACAGCCGGAATAGTGAAGCCATGGGAAGGAGAACGAATTCACGAGGAG													ACTTCGTCAGTAACGGACGCCGGCTGTGTTGCTTCCAAATA	GAGTCGAGGTCATATCGTGCCGGCTGTGTTGCTTCCAAATG	GAACTCTTCAGAGATCACTTCTGAGTCGAAGCGTCCTGTTAGGGAGTCTGCCTATAGTGAGTC	AGTCGAAGCGTCCTGTTAGGGA	TOP	C/T
CUTC007395	C007395	GTAAAGTACTGAAGATTCTTGTATGAATGTGTGTTAGTTTAGTAGGATGTTTTATGGTC[T,A]CCTCTGTTCTGTTTTTTACTTTCCCATTGCCTTTTGGTTTGTTTTATGTTTGAAGACTCTG													ACTTCGTCAGTAACGGACTGGGAAAGTAAAAAACAGAACAGAGGT	GAGTCGAGGTCATATCGTTGGGAAAGTAAAAAACAGAACAGAGGA	ACCATAAAACATCCTACTAAACTAACATCGCTCACCACTTGGAGTCGCGTCTGCCTATAGTGAGTC	ATCGCTCACCACTTGGAGTCGC	BOT	A/T
CUTC007405	C007405	TATAAATGTGACCTAGAAGGCTGCCGCATGAGTTTTGAGACAAAGGTTGAACTAGCCTT[A,G]CACAAACGCAACCAGTGCCCACATGAAGGATGTGGAAAGAGGTTCAGCTCCCACAAATACG													ACTTCGTCAGTAACGGACGGCACTGGTTGCGTTTGTGT	GAGTCGAGGTCATATCGTGGCACTGGTTGCGTTTGTGC	AGGCTAGTTCAACCTTTGTCTCGAAGGCTGCCGATGTGACTTGTGTCTGCCTATAGTGAGTC	GAAGGCTGCCGATGTGACTTGT	BOT	A/G
CUTC007447	C007447	CTCGACGCTTGGGCACCGATGGGGCCGAAGGGGAAGATTAGAGATGAAGCTGGGAAGAT[C,A]TTGACCAGAGAGCTGAAGGACCGACCGGTTTTCGAAGCCGATGATCAGTCAGCCATGGTGT													ACTTCGTCAGTAACGGACGGGTCCTTCAGCTCTCTGGTCAAT	GAGTCGAGGTCATATCGTGGGTCCTTCAGCTCTCTGGTCAAG	TCTTCCCAGCTTCATCTCTAATGTCTCTTCAAGGCACGACTCGTGTCTGCCTATAGTGAGTC	GTCTCTTCAAGGCACGACTCGT	BOT	A/C
CUTC007458	C007458	GCTCTTCTGGAGTTCCCTTTTCGAGGAAGAGAAGATCGGGCATGTCGTCTGCTAAGAAG[T,C]TGTCGAGAACATCCGAGCAATGAGGGAAAAAGCGTCGACCTGTCTCCACTGTTTTCATTAG													ACTTCGTCAGTAACGGACGGGGCATGTCGTCTGCTAAGAAGT	GAGTCGAGGTCATATCGTGGGGCATGTCGTCTGCTAAGAAGC	GTCGAGAACATCCGAGCAATGTTCGCAGAAAGACCGACTCCTGTCTGCCTATAGTGAGTC	GTTCGCAGAAAGACCGACTCCT	BOT	C/T
CUTC007497	C007497	AAGATGACTTCGGATTCCCCGGAGCTTTCTTCATCAAAAATGGTCACACAAGTGAGTTC[C,T]TCCTCAAGTCCCTCACTCTCGAGGATGTTCCCGGCTTTGGAACCGTCCATTTCGATTGCAA													ACTTCGTCAGTAACGGACGCTCGAGAGTGAGGGACTTGAGGAA	GAGTCGAGGTCATATCGTGCTCGAGAGTGAGGGACTTGAGGAG	AACTCACTTGTGTGACCATTTTGCGCTAGGTTAATAAGCGGATGCGTCTGCCTATAGTGAGTC	GCGCTAGGTTAATAAGCGGATGC	TOP	C/T
CUTC007598	C007598	AGCACTACTTCATCGGAGCCACCAAAACCAGCCCCAACAAGGGTGGAGCAACAGAGACC[A,C]ACCACCAATGTCGAGTCCACGGATTGGATTGCTTCAACCTTGACAAGGCGATTCGGGCTCG													ACTTCGTCAGTAACGGACGCGTGGACTCGACATTGGTGGTT	GAGTCGAGGTCATATCGTGCGTGGACTCGACATTGGTGGTG	GTCTCTGTTGCTCCACCCTAAGCCGAGTATTGGGGTAGTCCGTCTGCCTATAGTGAGTC	AAGCCGAGTATTGGGGTAGTCC	BOT	A/C
CUTC007602	C007602	TCTGCTGGTTCATCGGGTTCTGAAGCTGCGCCTTGTGCCTTGGCTGAAACCTGGAATTC[C,T]TCCAATGGCCAACAAGAAGTGAGGACGCAGTTGCATGAGGTGTACGAAGCTCGAAGTTATG													ACTTCGTCAGTAACGGACGTCACTTCTTGTTGGCCATTGGAA	GAGTCGAGGTCATATCGTGTCACTTCTTGTTGGCCATTGGAG	AATTCCAGGTTTCAGCCAAGTCTGCAATCCACGATGGACATCCGTCTGCCTATAGTGAGTC	TCTGCAATCCACGATGGACATCC	TOP	C/T
CUTC007677	C007677	ATGAGTATCAATTATCCAGGATCCGTGCACGGCGCATACTCAACCGGTCTGATGGCGGC[C,T]GAGGACTGCAGGGTGCGTTTTCTAGAGCGTTATGGGGATCTGGATTTGTTGCAGGCGATCA													ACTTCGTCAGTAACGGACAAAACGCACCCTGCAGTCCTCA	GAGTCGAGGTCATATCGTAAAACGCACCCTGCAGTCCTCG	CATCAGACCGGTTGAGTATGATGTTGACCGAACCGCATACGGGTCTGCCTATAGTGAGTC	ATGTTGACCGAACCGCATACGG	TOP	C/T
CUTC007734	C007734	TCTCTCGCCGGAAATGCTGCAACTCAGGCCACTCTCCTCCTCGGAATGTTCCCTTCCGA[T,C]GGGTACACGCTTGTAGAAGATCATGGGACTCTGAAACTTGGATGGAAGGATCTTTGTTTGC													ACTTCGTCAGTAACGGACGCTCGGAATGTTCCCTTCCGAT	GAGTCGAGGTCATATCGTGCTCGGAATGTTCCCTTCCGAC	GGTACACGCTTGTAGAAGATCATTCTGTCATGGAGGTTCCGCATAATGTCTGCCTATAGTGAGTC	TCTGTCATGGAGGTTCCGCATAAT	BOT	C/T
CUTC007803	C007803	CATGTTCCGATGTTGAAAACGGGGAGTTCTGGAGACTGATTCGGCTCCGCTTTGCAAGC[T,C]GATTGAACATGAACCGCCTCCATGTTCTGAATCTCGTTTGCGAGAAAACCTAATTCCTCTT													ACTTCGTCAGTAACGGACGCGGCTCCGCTTTGCAAGCT	GAGTCGAGGTCATATCGTGCGGCTCCGCTTTGCAAGCC	ATTGAACATGAACCGCCTCACTGGTCATTATTCGTGGGAGCTGGTCTGCCTATAGTGAGTC	ACTGGTCATTATTCGTGGGAGCTG	BOT	C/T
CUTC007942	C007942	GACAAAACAGAGATGGGTATTCATTTCTAGGCCAACCCCATTTCAACATGGCCGGATTC[G,A]GTCAATACCCAATCGGAGAAATCGGCCGATTCGACGCCGATCAGTTCACTCCAAGATTCTC													ACTTCGTCAGTAACGGACGCATTTCAACATGGCCGGATTCA	GAGTCGAGGTCATATCGTGCATTTCAACATGGCCGGATTCG	TCAATACCCAATCGGAGAAATGAGATAGGCAATCATACGCGCTACGTCTGCCTATAGTGAGTC	GAGATAGGCAATCATACGCGCTAC	TOP	A/G
CUTC007944	C007944	TGAGCTCTGATAATGGCGTTATCCTCTTCAGCAGTAAACGGCCGGTGCTCAACCCGAGG[A,T]GAAAGCTGATTACACCATCGGAGACGGCAAGATTTTCCAGAACGACCAGGAACCGACTTAC													ACTTCGTCAGTAACGGACCCGGTGCTCAACCCGAGGT	GAGTCGAGGTCATATCGTCCGGTGCTCAACCCGAGGA	AAAGCTGATTACACCATCGGACCCATCAAACCGTAAGTCTAGGCGTCTGCCTATAGTGAGTC	ACCCATCAAACCGTAAGTCTAGGC	BOT	A/T
CUTC007994	C007994	GCCTGCGACTCCGTGAAGTTACTGAATGTCAATGGCGAAAACCCGGATGACAAAAACAT[C,T]GATTTCAATGGTGGCAGCCTCTCGTTCGAACATTGAGAACTCGTCACCACTTTTTCGATAC													ACTTCGTCAGTAACGGACGGAAAACCCGGATGACAAAAACATT	GAGTCGAGGTCATATCGTGGAAAACCCGGATGACAAAAACATC	ATTTCAATGGTGGCAGCCTTACTGTCCCTAGTGTGACGGCAGTCTGCCTATAGTGAGTC	TACTGTCCCTAGTGTGACGGCA	BOT	C/T
CUTC007998	C007998	TGGAGAGCCACTTTGGACAAGCCGTTTTCAGTGGAATATGCGAACGACATGCCTGGTTC[A,T]GCTTTTGTGCCGGTAAATGCAAAAATGCTTCGGGAGGCAGGGGAAGGAACAACGCTTGGGG													ACTTCGTCAGTAACGGACGGCGAACGACATGCCTGGTTCA	GAGTCGAGGTCATATCGTGGCGAACGACATGCCTGGTTCT	CTTTTGTGCCGGTAAATGTTACACGGGGCTAGTCAATCCTGGTCTGCCTATAGTGAGTC	TTACACGGGGCTAGTCAATCCTG	TOP	A/T
CUTC008050	C008050	TATTTGGAGATCAAGGACCGGTCAAAGGATGTGATTATCAGCGGCGGAGAGAATTTGAG[T,C]AGCGTGGAGGTGGAATCAGTTTTGTACACAAATCCGGCGGTAAACGAGGCGGCAGTGGTGG													ACTTCGTCAGTAACGGACGCAGCGGCGGAGAGAATTTGAGT	GAGTCGAGGTCATATCGTGCAGCGGCGGAGAGAATTTGAGC	GAGGTGGAATCAGTTTTGTACAGCGTTTATAGAGGTTGACCGGCGTCTGCCTATAGTGAGTC	GCGTTTATAGAGGTTGACCGGC	BOT	C/T
CUTC008124	C008124	GCTTTAGCCCGACGTGCTGGATTCGACGATCGTCTTGTTCATGGGATGCTTGTTGCATC[A,G]ATGTTCCCTCATGTCATTTCCTCTCATTTTGTAAGTCTAGATAGTCTGCATTTCTTACACA													ACTTCGTCAGTAACGGACTTCATGGGATGCTTGTTGCATCA	GAGTCGAGGTCATATCGTTTCATGGGATGCTTGTTGCATCG	TGTTCCCTCATGTCATTTCCACGTAGCCTGTCCGTGACGAGAGTCTGCCTATAGTGAGTC	ACGTAGCCTGTCCGTGACGAGA	TOP	A/G
CUTC008230	C008230	AGTAATCTTACAGGCGCTGGAAGTCGGGGCAATTCAATCATGTTCACTCCATCCGAGTC[C,T]GCTGGGAAGGATTCAAATTCACGACCAGCAGTGCAGGCTCTTTCTGGCTCTGTCAACGACT													ACTTCGTCAGTAACGGACGAATCATGTTCACTCCATCCGAGTCT	GAGTCGAGGTCATATCGTGAATCATGTTCACTCCATCCGAGTCC	CTGGGAAGGATTCAAATTCACGTGCCGTAAGATACAGCCTTCCGTCTGCCTATAGTGAGTC	GTGCCGTAAGATACAGCCTTCC	BOT	C/T
CUTC008392	C008392	CCAAAGTGCTGTCCTAGTTCTCTGGCTAATGTGATGAAGAAATGCTGGGATGGCAACCC[G,A]TCCAAACGCCCTGAAATGGACGAGGTTGTCAAAATGTTGGAAGCCATTGATACAAGTAAAG													ACTTCGTCAGTAACGGACGGTCCATTTCAGGGCGTTTGGAT	GAGTCGAGGTCATATCGTGGTCCATTTCAGGGCGTTTGGAC	CAGCATTTCTTCATCACATTAGTGCTGGTGCCACTACGGAAACCGTCTGCCTATAGTGAGTC	TGCTGGTGCCACTACGGAAACC	BOT	A/G
CUTC008395	C008395	CTAGTGAACAAGCATTGGACTGTCAAGATATGTGATTTTGGACTTTCAAGAGTATTGAC[C,T]GAGGCTCCAGCAAGAGGGTCTCCATCTGCAGGAACTCCAGAATGGATGGCTCCCGAGCTCT													ACTTCGTCAGTAACGGACAGACCCTCTTGCTGGAGCCTCA	GAGTCGAGGTCATATCGTAGACCCTCTTGCTGGAGCCTCG	TCAATACTCTTGAAAGTCCAAAAGCTAAGTGTTAGGTTGGACGCCGTCTGCCTATAGTGAGTC	GCTAAGTGTTAGGTTGGACGCC	TOP	C/T
CUTC008582	C008582	GATGAAGAAAGAACCAACTTTAGCCTGAGTGAGCACTCGGTCTACAGCACAGAGGAAAG[T,C]TCGTTTTCTCACTAATGATTTAGATCAAGGGTGGCGTGTAGAGTGGGTAGAAATGCTATAC													ACTTCGTCAGTAACGGACCTCGGTCTACAGCACAGAGGAAAGT	GAGTCGAGGTCATATCGTCTCGGTCTACAGCACAGAGGAAAGC	CGTTTTCTCACTAATGATTTAGATCATTGCTCCACTCCTCGACGAGAGTCTGCCTATAGTGAGTC	ATTGCTCCACTCCTCGACGAGA	BOT	C/T
CUTC008655	C008655	CTCCGACTAGCATCCAGTCGCCATCTTTGTCTTCATAAGTTGGAACATAATCTGAGTCA[C,T]TCAGAAGATCTATTAACTTGCTCTCGTTCATGAAGTCCTTCATTTCTTGAGATCCACAGTT													ACTTCGTCAGTAACGGACAACGAGAGCAAGTTAATAGATCTTCTGAA	GAGTCGAGGTCATATCGTAACGAGAGCAAGTTAATAGATCTTCTGAG	GACTCAGATTATGTTCCAACTTATGAGCTTCGTAGCAAGTGAGGACCGTCTGCCTATAGTGAGTC	AGCTTCGTAGCAAGTGAGGACC	TOP	C/T
CUTC008686	C008686	AATGTCCCTGCAAGCCTGGTTACTACAGATCTTTCACCATCAGGGGCTAGTTTAACCAG[C,T]CCGAAATCAGAAACTTTTGCTCTAAAATCGTCGTCAAGTAAGATATTCGAAGATTTGAGAT													ACTTCGTCAGTAACGGACCCATCAGGGGCTAGTTTAACCAGT	GAGTCGAGGTCATATCGTCCATCAGGGGCTAGTTTAACCAGC	CGAAATCAGAAACTTTTGCTCTACACGGGTAACTCACTCGGTGTGGTCTGCCTATAGTGAGTC	CACGGGTAACTCACTCGGTGTG	BOT	C/T
CUTC008819	C008819	ACCACTCTTTCCATATCTCAAAGAAGTACCTTCAAGGCAAGGGTTCGAATAAAGATGAA[G,T]CCGAAAATGTAGCTGCTCAGTCACTTGCTACTTTTGTCTCTGGATGTCTTAGATAGCTCTA													ACTTCGTCAGTAACGGACTGACTGAGCAGCTACATTTTCGGA	GAGTCGAGGTCATATCGTTGACTGAGCAGCTACATTTTCGGC	TCATCTTTATTCGAACCCTTGCTCATTGACATGCGCCTTCATCGGTCTGCCTATAGTGAGTC	CTCATTGACATGCGCCTTCATCG	TOP	G/T
CUTC008841	C008841	GCGGACTGGTTCTGGAAGGCTTTTTTACCGGAAGGATTTGACAGAGACCACAAGTCGGT[A,G]AACATTTTCGGTCCAAAATCAGAGGATATATCGAAAGTGAGGTTTCCAGCGATTAAAGTGT													ACTTCGTCAGTAACGGACTTTGACAGAGACCACAAGTCGGTA	GAGTCGAGGTCATATCGTTTTGACAGAGACCACAAGTCGGTG	ACATTTTCGGTCCAAAATCAGATGCGGTCGTTTTCTAACCCAGAGGTCTGCCTATAGTGAGTC	ATGCGGTCGTTTTCTAACCCAGAG	TOP	A/G
CUTC008906	C008906	ATGGATCAGTTCATGGAAGATCCATTTCTGGCAGCTTCACGAGGAGTAGGAGCAGGATC[C,T]AGGAGGGGATGGGACGTGAGAGAAGACGACGACGCTCTGTACCTACGAATGGACATGCCTG													ACTTCGTCAGTAACGGACGCTCACGTCCCATCCCCTCCTA	GAGTCGAGGTCATATCGTGCTCACGTCCCATCCCCTCCTG	ATCCTGCTCCTACTCCTCGTCAGTGCCGTTAGACCTACCGAAGTCTGCCTATAGTGAGTC	CAGTGCCGTTAGACCTACCGAA	TOP	C/T
CUTC008909	C008909	TGGATTTCATGGATGAAAGGAAGCCGAGGCGGGCAATCCAGCGACAGCGACAGCAATCG[A,G]TATAAAGATGAAATCGACCCATTTCACATACCATCCGATTACACATGGGTCGATGCCAACG													ACTTCGTCAGTAACGGACGAGCGACAGCGACAGCAATCGA	GAGTCGAGGTCATATCGTGAGCGACAGCGACAGCAATCGG	ATAAAGATGAAATCGACCCATTCGCTTCGATGGCACCCTTACGAGTCTGCCTATAGTGAGTC	CGCTTCGATGGCACCCTTACGA	TOP	A/G
CUTC008974	C008974	GGCGCGGACGGCGTCATGAAGGCTGCCGTAAGGCTCGGGGAACAGTTGGCGGAGAGAAA[C,G]TGGAACGGTGAACCCTACGCGGAAATCAGGAAAAGTCTTCACCCTGAGATCTCTCGGCTGC													ACTTCGTCAGTAACGGACGGAACAGTTGGCGGAGAGAAAC	GAGTCGAGGTCATATCGTGGAACAGTTGGCGGAGAGAAAG	GGAACGGTGAACCCTACGAGTAGCCCAGGTAGCGGAGCTTGTCTGCCTATAGTGAGTC	AGTAGCCCAGGTAGCGGAGCTT	TOP	C/G
CUTC009027	C009027	TTGGAGTATGTTGTTGGCATGAGAGAGGAAAAACTCGGGACTGCCAATCCTGATGTCGA[T,C]GATGAGAAGAGGAGGTTGTCCGAGTTGTTGAAAGAAGCTGGTAGAGTTCGGAGCCGAAAG													ACTTCGTCAGTAACGGACGTGCCAATCCTGATGTCGAT	GAGTCGAGGTCATATCGTGTGCCAATCCTGATGTCGAC	ATGAGAAGAGGAGGTTGTCCGCGTCGAACTACATAGGGCTGAGTCTGCCTATAGTGAGTC	GCGTCGAACTACATAGGGCTGA	BOT	C/T
CUTC009111	C009111	TCGTCCTTCTTGCACGTAATCATGTTCGTCAGCATTGGAGAGACCTGGTCGTGCTTCTC[C,T]AAGTAGCTTCTAACTGCTGTCAGAAAGTTTTTCGCCGTTATCGACCTGTAATCGTGGTAGA													ACTTCGTCAGTAACGGACGGGAGAGACCTGGTCGTGCTTCTCT	GAGTCGAGGTCATATCGTGGGAGAGACCTGGTCGTGCTTCTCC	AGTAGCTTCTAACTGCTGTCAGATGTGACGTGGTCGAGTAAACTTTCGTCTGCCTATAGTGAGTC	TGTGACGTGGTCGAGTAAACTTTC	BOT	C/T
CUTC009158	C009158	AACCACTACTTGACCACTACTCACCTCGCAGCGGAGATCAACCAGAGAACCACAATCAC[C,T]GTCTGCGTCGTCGACAACTCCGCCATGTCCGATCTCTTGTCTAAGCACCTSTCCATTTTCT													ACTTCGTCAGTAACGGACGGGAGTTGTCGACGACGCAGACA	GAGTCGAGGTCATATCGTGGGAGTTGTCGACGACGCAGACG	TGATTGTGGTTCTCTGGTTGCGCGAGTAACTCAGACCTTCGTGTCTGCCTATAGTGAGTC	CGCGAGTAACTCAGACCTTCGT	TOP	C/T
CUTC009191	C009191	AATATGAAATGTGCTGCTTGTGGATTCATATCTGATGTTGATATGAGAGATAAACTCAC[G,T]ACATTTATTCTCAAGAATCCTCCTGAACAGAAGAAGGGATCAAAAGACAAGAAAGCAATGA													ACTTCGTCAGTAACGGACTTCAGGAGGATTCTTGAGAATAAATGTA	GAGTCGAGGTCATATCGTTTCAGGAGGATTCTTGAGAATAAATGTC	TGAGTTTATCTCTCATATCAACATCCGATTATCCATAAGGTCGCCGAATGTCTGCCTATAGTGAGTC	CGATTATCCATAAGGTCGCCGAAT	TOP	G/T
CUTC009213	C009213	ATGGACCGTCGTCTCGTCTGCCTCGAGGACTTTCCATGCAATCGCTTGTTCGTACGAAA[C,T]GTGTCGCCCCATTGTCGATGCACAGATTCCTCCAGGTAAGTATGCAAATCCCTGCTGCATT													ACTTCGTCAGTAACGGACGATCGACAATGGGGCGACACA	GAGTCGAGGTCATATCGTGATCGACAATGGGGCGACACG	TTCGTACGAACAAGCGATTGGGAGCATGGACTCTATACGGCGTCTGCCTATAGTGAGTC	GGGAGCATGGACTCTATACGGC	TOP	C/T
CUTC009351	C009351	CAGCTCATGTTCGGCACAATGACGGTGATCGACGACGAGCTCACAGAAGGACACGAGCT[C,T]GGTTCTGGCTTGATTGGAAAAGCTCAAGGATTCTATGTCGTGAGCTCGGAAGACGGAAACA													ACTTCGTCAGTAACGGACGGAGCTCACAGAAGGACACGAGCTT	GAGTCGAGGTCATATCGTGGAGCTCACAGAAGGACACGAGCTC	GTTCTGGCTTGATTGGAAAAGCAGCGTTATGAGACCGATGGGCGTCTGCCTATAGTGAGTC	CAGCGTTATGAGACCGATGGGC	BOT	C/T
CUTC009469	C009469	CGAAGGAGTCCATCTCCAAGGGGTGAAAGTCCTGAAAGAAATGGTGATGGTGGAAGGTC[T,A]CCAACTCCTAGGAGTGTTTCACCACGAGGTCAACCTGTTGATTCACGAAGCCCATCTCCAC													ACTTCGTCAGTAACGGACAGAAATGGTGATGGTGGAAGGTCA	GAGTCGAGGTCATATCGTAGAAATGGTGATGGTGGAAGGTCT	CAACTCCTAGGAGTGTTTCACCAGTCACGCATCACCTATTCCGAGGTCTGCCTATAGTGAGTC	AGTCACGCATCACCTATTCCGAG	TOP	A/T
CUTC009482	C009482	GCGAGAAGTGGAATGATGGGTCTTCTTGAGCCAGCTTGATTAAACCAGTTGCCATCTTA[T,C]CAACATCAGCTTTTGTTTTCGGCTCGATTGCAACCTTAATCACAGGGTCAGGGAAGTCCAT													ACTTCGTCAGTAACGGACGCCGAAAACAAAAGCTGATGTTGA	GAGTCGAGGTCATATCGTGCCGAAAACAAAAGCTGATGTTGG	AAGATGGCAACTGGTTTAATCTGTTCCGTCGTCAAGCTCAGGAGTCTGCCTATAGTGAGTC	TGTTCCGTCGTCAAGCTCAGGA	TOP	C/T
CUTC009536	C009536	TTATTCTTCGAGGGATTCGCAGAGTATTTCTCGAGCGCATCAGTGGGCGTCACGTAGAA[C,A]AGCAGATGCTCTTCAAAATTATTGAGGATGATGACGATGAACCCCGCGATGCAGCTGAAAG													ACTTCGTCAGTAACGGACCATCAGTGGGCGTCACGTAGAAA	GAGTCGAGGTCATATCGTCATCAGTGGGCGTCACGTAGAAC	GCAGATGCTCTTCAAAATTATTGATTTCGTCGGTGGAAGCCAGAGTCTGCCTATAGTGAGTC	GATTTCGTCGGTGGAAGCCAGA	TOP	A/C
CUTC009577	C009577	CTAAGGGACGTTGTCTTCAAGCTAAAGGCTCGTGGAATGAATGCGGCAGAGCTACATGG[A,G]GATCTCGGAAAACTTGGAAGATCAACTACTTTGAAAAGTTTCAAGAATGGTGAAATAAGAG													ACTTCGTCAGTAACGGACGGAATGCGGCAGAGCTACATGGA	GAGTCGAGGTCATATCGTGGAATGCGGCAGAGCTACATGGG	ATCTCGGAAAACTTGGAAGATACTCGTATGCTTGCATGGAGCCGTCTGCCTATAGTGAGTC	ACTCGTATGCTTGCATGGAGCC	TOP	A/G
CUTC009725	C009725	GGGTCCAAATCTCAACCCATACAACATAAGGAAAAGAGTTACATGAGAGTACTCTGTAT[A,G]TACTCCACTCCATTTGAATTGTTCAAACACAAGGGACACCATAACGAGCCTAAAGCATGAA													ACTTCGTCAGTAACGGACGTTGAACAATTCAAATGGAGTGGAGTAT	GAGTCGAGGTCATATCGTGTTGAACAATTCAAATGGAGTGGAGTAC	TACAGAGTACTCTCATGTAACTCTTTTGAGCATTGTCAACGCCGTTTCCGTCTGCCTATAGTGAGTC	TGAGCATTGTCAACGCCGTTTCC	BOT	A/G
CUTC009763	C009763	TTTAGAGCTGGCCTTGTACAGAGAACTTCCATTAGCACGACCCCGAATGAATATACGTC[C,G]GACTTCTCGGTCAGCTGCTGTCGTCTGAAGTATTCGGGGTCGAGGTAACCAAAACTACCCT													ACTTCGTCAGTAACGGACGGACAGCAGCTGACCGAGAAGTCC	GAGTCGAGGTCATATCGTGGACAGCAGCTGACCGAGAAGTCG	ACGTATATTCATTCGGGGTCAGTCGCTGGGAAACTTATGCCATAGTCTGCCTATAGTGAGTC	AGTCGCTGGGAAACTTATGCCATA	TOP	C/G
CUTC009835	C009835	GGAGTAGAAGGAGCTGTGAAAGCCTTCTTCAAGCATTATCGTCCAAGAAAGACCGAACC[A,G]GAGTCAGAGCCAGAGGACTCGACCGTTTTCTCTATGCGTAGATGCTTTGGTTGTTCTTGAT													ACTTCGTCAGTAACGGACGATCGTCCAAGAAAGACCGAACCA	GAGTCGAGGTCATATCGTGATCGTCCAAGAAAGACCGAACCG	AGTCAGAGCCAGAGGACTCTTCCGACCAAGGCCAACTCGATGTCTGCCTATAGTGAGTC	TTCCGACCAAGGCCAACTCGAT	TOP	A/G
CUTC009905	C009905	GTAAGGGATAAAAAGAATGGTATCTGATTATGAACAACCCAGCCGAAGGTAAAGTGGAG[C,T]CATTTTCTTTAGCCACCAAATACATATAATCATCATGGCCCCATGATATCATAACATTGTC													ACTTCGTCAGTAACGGACCCCAGCCGAAGGTAAAGTGGAGT	GAGTCGAGGTCATATCGTCCCAGCCGAAGGTAAAGTGGAGC	ATTTTCTTTAGCCACCAAATACAGCATCCGTCCACAAGTTAGGTGGTCTGCCTATAGTGAGTC	GCATCCGTCCACAAGTTAGGTG	BOT	C/T
CUTC010047	C010047	ATGGACGTCGATGCACGATTTCAAAGACTCAACATTACAAGATGCGTTGATTCACAACA[G,A]TAGCAACGTTGGCTTGTCTCTTTACACAATCAATGTATTGAGTGTTGCTACATCCTTTTGA													ACTTCGTCAGTAACGGACGAAAGAGACAAGCCAACGTTGCTAT	GAGTCGAGGTCATATCGTGAAAGAGACAAGCCAACGTTGCTAC	GTTGTGAATCAACGCATCTTTGCTAATACTCTTCTCTCGACGGGGTCTGCCTATAGTGAGTC	TGCTAATACTCTTCTCTCGACGGG	BOT	A/G
CUTC010153	C010153	GAAACTTCCGCCTTACAAACCGGACATTGCTGGAGTCGTTGGCCTTGTTTTTCTGTAGA[G,T]CTGTCCTGAAAATGAAGCCATTTGTAAATACAGGGCCAGCAAAAGAGATGGCCACAAAGTG													ACTTCGTCAGTAACGGACCAAATGGCTTCATTTTCAGGACAGA	GAGTCGAGGTCATATCGTCAAATGGCTTCATTTTCAGGACAGC	CTACAGAAAAACAAGGCCAACACCCTCGTTTGTGGGCTACACAGTCTGCCTATAGTGAGTC	ACCCTCGTTTGTGGGCTACACA	TOP	G/T
CUTC010187	C010187	TGCTGCTCGATGTTAATTCGCTCCTTGTGTTGTCTTGGAAGAGTAACGTCGATTGATTC[A,G]AACATGGCGTTGTAGTAATCCAGCGTTTCGATGAACCGGGGATAGAATGCAGCGGTGTTCG													ACTTCGTCAGTAACGGACGGCTGGATTACTACAACGCCATGTTT	GAGTCGAGGTCATATCGTGGCTGGATTACTACAACGCCATGTTC	AATCAATCGACGTTACTCTTCCATGCCAGGTCGGAACTTGGTCTGTCTGCCTATAGTGAGTC	ATGCCAGGTCGGAACTTGGTCT	BOT	A/G
CUTC010214	C010214	TTCTTGGAACGCAAATTTGGCTGCCCCCAGGATGTTGAAGGCTGCGTCGTAGGCGACGA[G,T]ATTTATATAGTCCAAGCACGCCCACAGCCATTGTAGAACATTCTGTCCTTACAATGCTCTA													ACTTCGTCAGTAACGGACCTGCGTCGTAGGCGACGAT	GAGTCGAGGTCATATCGTCTGCGTCGTAGGCGACGAG	TTTATATAGTCCAAGCACGCCCGGTGATGACCCAATACGCATAGGTCTGCCTATAGTGAGTC	CGGTGATGACCCAATACGCATAG	BOT	G/T
CUTC010226	C010226	AGAGATGCTGCGAAACGCTAACAGACGAAAACAGAAGACTGCAAAAAGAGCTGCAAGAA[T,C]TGAAAGCCCTGAAACTAACCAAGCCTCTGTTCATGCAAATGCCAGCGGCAACACTCACCAT													ACTTCGTCAGTAACGGACAGACTGCAAAAAGAGCTGCAAGAAT	GAGTCGAGGTCATATCGTAGACTGCAAAAAGAGCTGCAAGAAC	GAAAGCCCTGAAACTAACCAACTCAGATACCGAGACTTGGGCCGTCTGCCTATAGTGAGTC	CTCAGATACCGAGACTTGGGCC	BOT	C/T
CUTC010268	C010268	TGGGTGCGATTGATGTTATGGATAATGCTTCTATAGATGAAGACATGGAGGCGGCTTTG[A,G]AGGAGTATGATGAAGTTGGTGTAGATCTTGGCATCATACCTTCATCGTGCAAGTACTTTGC													ACTTCGTCAGTAACGGACGGAAGACATGGAGGCGGCTTTGA	GAGTCGAGGTCATATCGTGGAAGACATGGAGGCGGCTTTGG	GGAGTATGATGAAGTTGGTGTAGTACTTCGGGCGAACATGACAGCGTCTGCCTATAGTGAGTC	TACTTCGGGCGAACATGACAGC	TOP	A/G
CUTC010321	C010321	GCCCTCAAGGAGGGGATTGTTGGGGAAGCTGGGCCACTTAAGAGGAGCGTTGTCCCTAA[A,G]GTGCCAGAAAAGGAGAACTCCGATGAGAATGGGGCTGGGATCAAGGAGTTCAATGATGCAA													ACTTCGTCAGTAACGGACGCGGAGTTCTCCTTTTCTGGCACT	GAGTCGAGGTCATATCGTGCGGAGTTCTCCTTTTCTGGCACC	TAGGGACAACGCTCCTCTTAGGATAGGCCAACGCTCAATCGTGTCTGCCTATAGTGAGTC	GGATAGGCCAACGCTCAATCGT	BOT	A/G
CUTC010383	C010383	GGAATATCGTCTTTCTCAGGTGATGGCTCCTTGTATGCTATATGGTGCATATGCAGAAA[G,T]GCAAGCATGCTGATTGCAACCAGGGCAGCATTGCCAAGTATCCCGCCCACATTATCCATTT													ACTTCGTCAGTAACGGACGGGTTGCAATCAGCATGCTTGCA	GAGTCGAGGTCATATCGTGGGTTGCAATCAGCATGCTTGCC	TTCTGCATATGCACCATATAGCCAGGCTCCCAGTTGTCAGCGACGTCTGCCTATAGTGAGTC	CAGGCTCCCAGTTGTCAGCGAC	TOP	G/T
CUTC010387	C010387	GACTGCTCTACCGATTTCAAGGGATCTTCAACAAGCTCCTTCGAAGTGGTTGCTGCCAG[G,C]TGCAGATTAACATCCTTGATGCCACTGAAAGATTCAGACAACCTCAGCACCTTCCTCTTCA													ACTTCGTCAGTAACGGACGGGCATCAAGGATGTTAATCTGCAC	GAGTCGAGGTCATATCGTGGGCATCAAGGATGTTAATCTGCAG	AACCACTTCGAAGGAGCTTTTACCGAAGGGTGGACAGCGTTGTCTGCCTATAGTGAGTC	TTACCGAAGGGTGGACAGCGTT	TOP	C/G
CUTC010415	C010415	AAGAACAAGAGAGGCGAAAACCAGCGTCCTCCCACTGTATTATTGAAGCAGGCATTCCC[A,G]TCTCCAAGGACATCCTCTGCTTCAGCCACCACACTCTCCACCATTTCATCCTGCTAATCAT													ACTTCGTCAGTAACGGACGGAAGCAGAGGATGTCCTTGGAGAT	GAGTCGAGGTCATATCGTGGAAGCAGAGGATGTCCTTGGAGAC	GGAATGCCTGCTTCAATAATACTGCGCTTACTCAAGGAAACGTACTGTCTGCCTATAGTGAGTC	TGCGCTTACTCAAGGAAACGTACT	BOT	A/G
CUTC010424	C010424	TCCCCCGACCCATCATCTGTGAATGAGTCACTTTGCTCCCTTCGGTTTGCGGCCAGAGT[T,G]AATGCGTGTGAAATTGGAATCCCTCGCCGGCAAACAACCATGCGACCTGTGGATTCCCGCT													ACTTCGTCAGTAACGGACGCTTCGGTTTGCGGCCAGAGTT	GAGTCGAGGTCATATCGTGCTTCGGTTTGCGGCCAGAGTG	ATGCGTGTGAAATTGGAATCGGCATTTCGTGTACCTACCACCGTCTGCCTATAGTGAGTC	GGCATTTCGTGTACCTACCACC	BOT	G/T
CUTC010469	C010469	CATGGTTTCCAACCAAGCCAAGAGTTAAGAGATGCTGTTGATGCTTTGAGGACACCAGA[C,T]GACAGTCCAACAGATCCCGACCTAGCCAACACTGTGTGCTTAATCTTGGAACGTGTCGATC													ACTTCGTCAGTAACGGACGGTCGGGATCTGTTGGACTGTCA	GAGTCGAGGTCATATCGTGGTCGGGATCTGTTGGACTGTCG	CTGGTGTCCTCAAAGCATCCAACTGCTTGATGCCGCACACTGTCTGCCTATAGTGAGTC	CAACTGCTTGATGCCGCACACT	TOP	C/T
CUTC010688	C010688	TGTAGCATTGTTAGGAAAATGGGTTATGGGGATGGTTTCAAATGGCTTTCTCAGTACAT[T,A]AAGTAGATTTTGTTTTCTTTGTTCTGAGAAACAAATTATTTTGTTCAACCTTTACTGTCAT													ACTTCGTCAGTAACGGACGGGTTTCAAATGGCTTTCTCAGTACATT	GAGTCGAGGTCATATCGTGGGTTTCAAATGGCTTTCTCAGTACATA	AGTAGATTTTGTTTTCTTTGTTCTGACGCGGGGATTCTAAGACCGTTGTCTGCCTATAGTGAGTC	ACGCGGGGATTCTAAGACCGTT	BOT	A/T
CUTC010730	C010730	TATTCTAGAGAAGTTGCAAACCCTATTCATCTGACCGTTGATACTGGATTTAACAATGG[C,T]GAAGGAACAATAAAAGCCTATATCTCTGTCAATTTGTCCCTCGGAGATAGACAACTTGCTG													ACTTCGTCAGTAACGGACGCGTTGATACTGGATTTAACAATGGT	GAGTCGAGGTCATATCGTGCGTTGATACTGGATTTAACAATGGC	AAGGAACAATAAAAGCCTATATCTCTCATAACGATTCGTGTGACAGTTCGTCTGCCTATAGTGAGTC	TCATAACGATTCGTGTGACAGTTC	BOT	C/T
CUTC010811	C010811	GATATGTTCCAACTTAAGGCCAATGAGGCAAAACGAGAGGCCGAGAGGCTTCAGAGGAT[C,T]TCTCTTGCCAAAACAGACAAGTCCGAAGAAGATTATGCTAGCAATTACTTAAAACAACGTC													ACTTCGTCAGTAACGGACGGCCGAGAGGCTTCAGAGGATT	GAGTCGAGGTCATATCGTGGCCGAGAGGCTTCAGAGGATC	CTCTTGCCAAAACAGACAAGTGCTCAGGTAAACCCGATAAGTCGGTCTGCCTATAGTGAGTC	GCTCAGGTAAACCCGATAAGTCG	BOT	C/T
CUTC010837	C010837	TCTAGATTTCTAAGAACAATTCTAGAGAAGATTTTGGCTTGTAATGGGGCAGTTGCTGC[A,T]GCTGCTGCAGCACGCAGGGCTCTTGATGCTCCTGCATTCTGCATGAGGCTTGCATGGTGTA													ACTTCGTCAGTAACGGACGCTGCGTGCTGCAGCAGCT	GAGTCGAGGTCATATCGTGCTGCGTGCTGCAGCAGCA	CAGCAACTGCCCCATTACCTGACATATTGCGCTTGGATGCGGTCTGCCTATAGTGAGTC	CTGACATATTGCGCTTGGATGCG	BOT	A/T
CUTC010884	C010884	GGATCTTGGCCAGTGCTACTATGGCTGCTAACAGCCGCTTGCATTAAAACCGGACGACC[A,G]CAGATTGCTAGAAGAGCCATCGAGCTTGCCGAGAGTCGTTTGCTGAAGGATAGTTGGCCTG													ACTTCGTCAGTAACGGACCTTGCATTAAAACCGGACGACCA	GAGTCGAGGTCATATCGTCTTGCATTAAAACCGGACGACCG	AGATTGCTAGAAGAGCCATCCTGACTGTACCGCTAATCGCCGGTCTGCCTATAGTGAGTC	CTGACTGTACCGCTAATCGCCG	TOP	A/G
CUTC010944	C010944	AGCTATCTCATGAGCGAAGGCTTCGAATTCGGGTTTGGAAAAATCGGAATGAACCGTAT[C,T]GATCATCTCTTTCTGGTTTTCATCCACCAATTTCAACAGATTCTTCACTTGCTCCACTCTC													ACTTCGTCAGTAACGGACGTGGAAAAATCGGAATGAACCGTATT	GAGTCGAGGTCATATCGTGTGGAAAAATCGGAATGAACCGTATC	ATCATCTCTTTCTGGTTTTCATCACGGTTGACGACTGCGACCCATGTCTGCCTATAGTGAGTC	ACGGTTGACGACTGCGACCCAT	BOT	C/T
CUTC010980	C010980	CATCAAACCAAAGACTGACCGAAGTGTTCATAAAGAAAAAATGTAGCCTTATATTATTC[T,A]TCGATGTGATATTAACTGGTCCGACCCTCATTCCGGGTTGTCCACACTGTGCTGACCCTAC													ACTTCGTCAGTAACGGACTCGGACCAGTTAATATCACATCGAA	GAGTCGAGGTCATATCGTTCGGACCAGTTAATATCACATCGAT	AATAATATAAGGCTACATTTTTTCTTTTAGGAAACGTCATCCACGCGGGTCTGCCTATAGTGAGTC	TTAGGAAACGTCATCCACGCGG	TOP	A/T
CUTC011020	C011020	GATGAAAGCGACTCGGAAGAAGACGAGAAGGTTGAAATTGCTCAAAAAGAAGTCCCATC[T,C]GCAGTGTTCGGAGGCCTTGCTCGAAAGAAGGAAGACTCCGATGAGACCGACAGAGAGAAGG													ACTTCGTCAGTAACGGACCAAGGCCTCCGAACACTGCA	GAGTCGAGGTCATATCGTCAAGGCCTCCGAACACTGCG	ATGGGACTTCTTTTTGAGCAATGCGGTGCGTCATAGCTCAATTCGTCTGCCTATAGTGAGTC	GCGGTGCGTCATAGCTCAATTC	TOP	C/T
CUTC011078	C011078	CAAATGTAGGAGATAAAGCCGATGCTGTTTATGAAGTGAAAGTAGAAGCCCCTCAAGGC[A,G]TTGAAATCAGTGTTCTTCCAAACAAACTGGAGTTCAGCGCAAAGAAGACAACACAGTCTTA													ACTTCGTCAGTAACGGACTGAAAGTAGAAGCCCCTCAAGGCA	GAGTCGAGGTCATATCGTTGAAAGTAGAAGCCCCTCAAGGCG	TGAAATCAGTGTTCTTCCAAACGTTTGCACTATCAACCGTCCGCGTCTGCCTATAGTGAGTC	GTTTGCACTATCAACCGTCCGC	TOP	A/G
CUTC011100	C011100	ATCAGGTTCTTTCTACTGCGAAATCGCTTGAAGCAGAAAGTGGTGGGATTTTAATATCC[A,G]TGGACAAACTAAAAGAAGGTTATGCCATAATTATTTTCCGTGGAAAGAACTATAAACGACC													ACTTCGTCAGTAACGGACGGGCATAACCTTCTTTTAGTTTGTCCAT	GAGTCGAGGTCATATCGTGGGCATAACCTTCTTTTAGTTTGTCCAC	GATATTAAAATCCCACCACTTTCACCGTCAACCTGCTTATGGTGATCGTCTGCCTATAGTGAGTC	ACCGTCAACCTGCTTATGGTGATC	BOT	A/G
CUTC011147	C011147	CTTTGGTCTATTTGGATGGGGCTCCACAACCTCCATGTGAATTCTCACCGCCTGTAGAA[C,T]GTTGTATGCGAGGCTTCCATCCAACTTCTTGATCTTCTGTTCTTGCTCATCCACAAACCAT													ACTTCGTCAGTAACGGACGGGATGGAAGCCTCGCATACAACA	GAGTCGAGGTCATATCGTGGGATGGAAGCCTCGCATACAACG	TCTACAGGCGGTGAGAATTCCCAGGGCTGAATGGTTCTCGATGTCTGCCTATAGTGAGTC	CCAGGGCTGAATGGTTCTCGAT	TOP	C/T
CUTC011225	C011225	GTCGCACAAGTATTGGTGCGAGGATTGTAGAATTGCTTCTCATCAACCCACATTCGAAC[G,T]GCAGCTATGCCTGATAAGTCGGAACTACCCCATGCAAGATTCTCTCCATATGGTCCGCTTG													ACTTCGTCAGTAACGGACGTTCTCATCAACCCACATTCGAACT	GAGTCGAGGTCATATCGTGTTCTCATCAACCCACATTCGAACG	CAGCTATGCCTGATAAGTCGTCTGCTACGAGGTCAATGGTTCGGTCTGCCTATAGTGAGTC	TCTGCTACGAGGTCAATGGTTCG	BOT	G/T
CUTC011231	C011231	TTCTTTCGCCATCTTCCCCAACAATTCTAGATCATCTAGATTCGTTATCCGTGCCACCG[T,C]CGACGAAGCTTCTCCCCCAACCCCTGCTGCTCCCACCACCGCCGCGGCCACCGAAGAGCCC													ACTTCGTCAGTAACGGACGTTGGGGGAGAAGCTTCGTCGA	GAGTCGAGGTCATATCGTGTTGGGGGAGAAGCTTCGTCGG	ACGGATAACGAATCTAGATGATCTGTGATAACGGTCGCTACACGGGTCTGCCTATAGTGAGTC	TGTGATAACGGTCGCTACACGG	TOP	C/T
CUTC011310	C011310	GGTGGCCTTACAAGTGGATGGAAACATTTCGCTATAGATAACAATTTAGAAGAATTCGA[C,T]GTCTGCGTCTTTGAGCCTGTCCCTAAAACAAGTGGTCCTGTGGTCCTGGAGGTCARAATCT													ACTTCGTCAGTAACGGACGGACAGGCTCAAAGACGCAGACA	GAGTCGAGGTCATATCGTGGACAGGCTCAAAGACGCAGACG	CGAATTCTTCTAAATTGTTATCTATTAGCTTCTGACGGTCCATTGCAGGTCTGCCTATAGTGAGTC	TAGCTTCTGACGGTCCATTGCAG	TOP	C/T
CUTC011361	C011361	CCATCTTCTTTGGATATGCTCCTTCAGAAAAGGGGTTGTCTCCTATCTTCGACAGTCCA[A,T]TGCAGGATGAAACCGGAYTCAATTTCGAAGKCGATCGCGAGCTTGTCAATACCTGGTGAGA													ACTTCGTCAGTAACGGACTCCGGTTTCATCCTGCAT	GAGTCGAGGTCATATCGTTCCGGTTTCATCCTGCAA	GGACTGTCGAAGATAGGAGACCTAGAACGTCAGACCGGCTTGCGTCTGCCTATAGTGAGTC	CTAGAACGTCAGACCGGCTTGC	BOT	A/T
CUTC011380	C011380	ATTGCTGGAATGCCTTGGACAAGCTCGTTGTAGAGGAGACCAATTCCTGGAACTCTTAC[A,G]GTTCCGAGGGTAGATCCCAGTTCAAACAAGAAATCCGTTGATATCTTCTCTCTCACCTCAC													ACTTCGTCAGTAACGGACGGAACTGGGATCTACCCTCGGAACT	GAGTCGAGGTCATATCGTGGAACTGGGATCTACCCTCGGAACC	TAAGAGTTCCAGGAATTGGTCTATGTTTAGCCGAGTCCACACCTTCGTCTGCCTATAGTGAGTC	ATGTTTAGCCGAGTCCACACCTTC	BOT	A/G
CUTC011474	C011474	AAATGGTGAGAAGAAGGAGGCAATAATTGGTGCAGTTCCCAAAACAACTCTGACTGATA[T,G]CATGGACAAATTCTTGTAGAGATGGCTGATAAAAAGTACGTATTGAAAGAATCAAAGCTGC													ACTTCGTCAGTAACGGACGCCATCTCTACAAGAATTTGTCCATGA	GAGTCGAGGTCATATCGTGCCATCTCTACAAGAATTTGTCCATGC	ATCAGTCAGAGTTGTTTTGGGACCGTCGTCTTGTAGCATTCCATGGTCTGCCTATAGTGAGTC	ACCGTCGTCTTGTAGCATTCCATG	TOP	G/T
CUTC011592	C011592	TGTAATGTGAAGAAACAAGTGCAAAGGTTAACAAGAGACGAAGGGGTAGTGGTGACAAC[A,G]TATGAAGGCATGCACACACACTCCATTGATAAGCCAACAGATAACTTCGAACAAATCTTGA													ACTTCGTCAGTAACGGACGAGTGTGTGTGCATGCCTTCATAT	GAGTCGAGGTCATATCGTGAGTGTGTGTGCATGCCTTCATAC	TTGTCACCACTACCCCTTCTACGTTTCCAGTGCCATCAGCGGTCTGCCTATAGTGAGTC	TACGTTTCCAGTGCCATCAGCG	BOT	A/G
CUTC011611	C011611	ACGTCAATCGACGGTGTATTATGGAGAGTACAAGTGTAGTGGACCAGGCGCAGACCTAA[C,G]CGGAAGAGTAGGATGGGCTCACAACCTCACAGATGAAGAGGCTCAGCCATTCATTGGGACT													ACTTCGTCAGTAACGGACGTGGACCAGGCGCAGACCTAAC	GAGTCGAGGTCATATCGTGTGGACCAGGCGCAGACCTAAG	GGAAGAGTAGGATGGGCTCAATTGTGCGGTACACCCTACTCGGTCTGCCTATAGTGAGTC	AATTGTGCGGTACACCCTACTCG	TOP	C/G
CUTC011643	C011643	ACTGCATTGTCTCCGGGATCATGAGCAATGTTGGCAGTATTGGTAGTGGGAGGAACACG[A,G]GCCCCAGGCGACGAGGACGAAATCCGGCATTTGGTGAGGGATTGTGAGGAGATTTGGGATA													ACTTCGTCAGTAACGGACGGTCCTCGTCGCCTGGGGCT	GAGTCGAGGTCATATCGTGGTCCTCGTCGCCTGGGGCC	GTGTTCCTCCCACTACCAATACCCCACTTACGTCGCATGGGACTGTCTGCCTATAGTGAGTC	CCCACTTACGTCGCATGGGACT	BOT	A/G
CUTC011736	C011736	AATCGGATCGTTCCAATTTCGGACCGGTCTTTTCCCCGTTAAGCAACGCCGATGAGCTC[C,T]GAGTATGGTCTGTATTGGAAATTCTAGAGTGAAAATGAAGCTGYTGAAAACTGGATGGAAC													ACTTCGTCAGTAACGGACGGTTAAGCAACGCCGATGAGCTCT	GAGTCGAGGTCATATCGTGGTTAAGCAACGCCGATGAGCTCC	AGTATGGTCTGTATTGGAAATTCTCGTTGAGCCTCTACTACCGACAGTCTGCCTATAGTGAGTC	CGTTGAGCCTCTACTACCGACA	BOT	C/T
CUTC011761	C011761	AGCGGAGGAGGAAAGAGTCGAAGCGTGTGGGCGCAATTCTCCGACGGCGGGGATACAAA[C,T]GACAGGAGCGTGAGGCAACAGACATGGGAAAATGGAGAAAGGAGTCGAAGCCTGTGGGTGC													ACTTCGTCAGTAACGGACGCGACGGCGGGGATACAAAT	GAGTCGAGGTCATATCGTGCGACGGCGGGGATACAAAC	ACAGGAGCGTGAGGCAACGTCACATACCGTGAGCCGCCTAGTCTGCCTATAGTGAGTC	GTCACATACCGTGAGCCGCCTA	BOT	C/T
CUTC011824	C011824	AAAGAGGCGTACCCAGATTCGAAATACTGTGAGAGGCACATGCATAGAGGCAAGAATCG[T,G]TCAAGAAAGCCTGTGGATGTTCTGAAAACAACAGCAACAAACGAGTTAAACCACCTCTCAA													ACTTCGTCAGTAACGGACGCAGAACATCCACAGGCTTTCTTGAA	GAGTCGAGGTCATATCGTGCAGAACATCCACAGGCTTTCTTGAC	GATTCTTGCCTCTATGCATGTCCGACAAGCCGTATGTGCTGGAGTCTGCCTATAGTGAGTC	CCGACAAGCCGTATGTGCTGGA	TOP	G/T
CUTC011968	C011968	ATTTGAAGACAGTCTAGACAGTTCTGCTCCTCCAAGAGATAGCCGTCTGGAAGGTCCAG[C,T]GCTTATGCTTCTTCCTTCAGCAGCAAGTTTTGGGTTGCCATTAGATGATCTAAGCTTTTCC													ACTTCGTCAGTAACGGACGATAGCCGTCTGGAAGGTCCAGT	GAGTCGAGGTCATATCGTGATAGCCGTCTGGAAGGTCCAGC	CTTATGCTTCTTCCTTCAGCAGACTGGTCCATAGCCAACCGCTGTCTGCCTATAGTGAGTC	GACTGGTCCATAGCCAACCGCT	BOT	C/T
CUTC011973	C011973	CGATATTCTCCTCAGCTCTGAAACTAAAAATCCAGGTCTCACAGCAGAAACCGAATCAA[A,G]GAACACTGCAATCTTGGAATAATCTATAACATCTTCAAAAGGCAACTCGATACTATCACTA													ACTTCGTCAGTAACGGACTCTCACAGCAGAAACCGAATCAAA	GAGTCGAGGTCATATCGTTCTCACAGCAGAAACCGAATCAAG	AACACTGCAATCTTGGAATAATACAACTTAGCATGGTCCGCTGAGGTCTGCCTATAGTGAGTC	ACAACTTAGCATGGTCCGCTGAG	TOP	A/G
CUTC011991	C011991	ACTAGACTAATGAGCACAACAGAGAGATTAGGCAAGTCGAGCGACCGGATTAAGGATAG[C,T]CAAAGAACTATGCTTGAAACTGARGACCTTGGAGTCTCAATCCTAGAAGATTTGCATTCAC													ACTTCGTCAGTAACGGACGCGAGCGACCGGATTAAGGATAGT	GAGTCGAGGTCATATCGTGCGAGCGACCGGATTAAGGATAGC	AAAGAACTATGCTTGAAACTGAACAATGGTCTTCATGCGCCCTCGTCTGCCTATAGTGAGTC	ACAATGGTCTTCATGCGCCCTC	BOT	C/T
CUTC012023	C012023	AGTCCTTTGATGTTCATTAATTGAAGAACCAACTTGGGTGTAGCATTTTGTTGTCCGCC[G,C]AGTGATTGGACGGCATGAAGGAAGCGAAAGTGTAGATCAGGGGTCCAACGGAGTCGTGGGA													ACTTCGTCAGTAACGGACGCCTTCATGCCGTCCAATCACTC	GAGTCGAGGTCATATCGTGCCTTCATGCCGTCCAATCACTG	GCGGACAACAAAATGCTACGTCACCTCCTGAGCGAAGTACAGTCTGCCTATAGTGAGTC	GTCACCTCCTGAGCGAAGTACA	TOP	C/G
CUTC012312	C012312	AGCGGATACAATTTAAACGAATATGCATATAACACAAGACCGAACACATTGTTCACCCT[T,C]GATCCATCACGAGAGTCGTTACTATTGAAAGTTCGGACTCACGGCGGATCACCAAGAAGAC													ACTTCGTCAGTAACGGACAGACCGAACACATTGTTCACCCTT	GAGTCGAGGTCATATCGTAGACCGAACACATTGTTCACCCTC	ATCCATCACGAGAGTCGTTACTAGTTTCCGCGCACAGATAGTCACGTCTGCCTATAGTGAGTC	GTTTCCGCGCACAGATAGTCAC	BOT	C/T
CUTC012344	C012344	AAAGGTTGCGTGAGAAGCTGCTTGTCCTAGGCTTTGTCGTCGCTGCCATAGTCGGGTTA[A,G]TACTCTGCAGTTTTGAGCAAATCGTCCAATAAAATGTAGCTCTCTGGTCAATTCAAGTCAA													ACTTCGTCAGTAACGGACCGATTTGCTCAAAACTGCAGAGTAT	GAGTCGAGGTCATATCGTCGATTTGCTCAAAACTGCAGAGTAC	AACCCGACTATGGCAGCACCCACAGACGTTGGTCCGTAGGTCTGCCTATAGTGAGTC	ACCCACAGACGTTGGTCCGTAG	BOT	A/G
CUTC012574	C012574	AAGAAGCACTTGACATACTCCTATTGCTATGACCGCATCCGCTACAAGGCCCCTCCACC[A,G]GAGTGTGTGATCAACCCTGCAGAGGCTGAACGACTCCGAGTCTTCGACCCTGTAACATTCG													ACTTCGTCAGTAACGGACGGCTACAAGGCCCCTCCACCA	GAGTCGAGGTCATATCGTGGCTACAAGGCCCCTCCACCG	AGTGTGTGATCAACCCTGCTGTTCCTGTGGGCGATTAACTACCGTCTGCCTATAGTGAGTC	TGTTCCTGTGGGCGATTAACTACC	TOP	A/G
CUTC012979	C012979	CACAGGTTTGCCGCACCCATCCCTTGTTTTAATCCCTGAATCACTCAAAATTGACGAAA[A,G]CTTTCGTTTGAGCGGACGATTGGTTAGATTTCCAAGAGCCGAACGATTGTGGCCAAACACA													ACTTCGTCAGTAACGGACGCAATCGTCCGCTCAAACGAAAGT	GAGTCGAGGTCATATCGTGCAATCGTCCGCTCAAACGAAAGC	TTCGTCAATTTTGAGTGATTCGTCCCTGGAACCAACGACCTGTGTCTGCCTATAGTGAGTC	GTCCCTGGAACCAACGACCTGT	BOT	A/G
CUTC013426	C013426	GTCATTCGCCGAGCAAAACAATCGGTGTATGGAGCCAGCAGAACGGTGGGGGTGAACCA[C,G]AGCCTGAACCATCCTTGTGTGTCCTTCATGATAGGATTCCATCGGCTGCAAAATACGCTGG													ACTTCGTCAGTAACGGACGAGAACGGTGGGGGTGAACCAC	GAGTCGAGGTCATATCGTGAGAACGGTGGGGGTGAACCAG	GCCTGAACCATCCTTGTGTGGACCCTCATTGCGTTTGTAGAGGTCTGCCTATAGTGAGTC	GGACCCTCATTGCGTTTGTAGAG	TOP	C/G
CUTC013657	C013657	ACAGTTTATAAGTCCGGTTCTCTATGTTCTGCTTTCCTGGCTAACGTGAATACCCAATC[C,T]GATGCGACCGTGACTTTCAATGGTAACTCATATCATTTGCCAGCATGGTCCGTTAGCATTC													ACTTCGTCAGTAACGGACGCATTGAAAGTCACGGTCGCATCA	GAGTCGAGGTCATATCGTGCATTGAAAGTCACGGTCGCATCG	ATTGGGTATTCACGTTAGCCGCAACGATCCTACAGTATCCGCGTCTGCCTATAGTGAGTC	GCAACGATCCTACAGTATCCGC	TOP	C/T
CUTC013674	C013674	AGCATAGCAATGGAAATTACGAGGCTATCAAATTGCAACGTTGTTAAAGACTTGAACTT[T,C]GAGACTCATCACAGTATCGAGATTATCGAATCTTCTGAACCAAAAAAAAGGTGTTCAAACC													ACTTCGTCAGTAACGGACGTGCAACGTTGTTAAAGACTTGAACTTT	GAGTCGAGGTCATATCGTGTGCAACGTTGTTAAAGACTTGAACTTC	AGACTCATCACAGTATCGAGATTACTGCCAGTGCTGCGATCTACGGTCTGCCTATAGTGAGTC	ACTGCCAGTGCTGCGATCTACG	BOT	C/T
CUTC013719	C013719	ACTTGGTAAGTTAAATTTTTTTGTAATTCTTTCACAGACAAGATTGTCGATCCTCATTG[T,A]TGTTGTTAGTCATAGGTGTATTCTTGGATCCATTTGTAGGGAAACATCATTTACTTACCTC													ACTTCGTCAGTAACGGACCAGACAAGATTGTCGATCCTCATTGT	GAGTCGAGGTCATATCGTCAGACAAGATTGTCGATCCTCATTGA	GTTGTTAGTCATAGGTGTATTCTTGTACTCCGAGTGTTGGATGGACCGTCTGCCTATAGTGAGTC	TACTCCGAGTGTTGGATGGACC	BOT	A/T
CUTC013735	C013735	AGATCTGGGAATTTTTCAATCAGTGGTTGTTTCGGGAAATGAGGAAGTTGCTTAACGTA[C,T]TTCCTTGCATTATCACTTCTAAGAAACCCGAGATCGGAATCATCTGGTGAACCAAGCAACT													ACTTCGTCAGTAACGGACGGGGAAATGAGGAAGTTGCTTAACGTAT	GAGTCGAGGTCATATCGTGGGGAAATGAGGAAGTTGCTTAACGTAC	TCCTTGCATTATCACTTCTAAGAGAGCCGCTGTCATATCTGCACGGTCTGCCTATAGTGAGTC	GAGCCGCTGTCATATCTGCACG	BOT	C/T
CUTC013999	C013999	CATAGACTAAACGCCATGATGTTGGCTGCCAACGTCGGTGTTGGTGGTCGAGTGCAGGC[G,A]CCGGTGGTGGCGGGTAATGGTGAGTTTCTTATGAAGTTGGCTATCGGATCTCCGCCGAGAA													ACTTCGTCAGTAACGGACGGTTGGTGGTCGAGTGCAGGCA	GAGTCGAGGTCATATCGTGGTTGGTGGTCGAGTGCAGGCG	GGGTAATGGTGAGTTTCTTATGATCCGGCATTTGAATAGCACGTAGGTCTGCCTATAGTGAGTC	ATCCGGCATTTGAATAGCACGTAG	TOP	A/G
CUTC014033	C014033	GACCCGAATGTGGCGGCGGCGGTGGCGGAGCTTCGAGAAAGTTCCAATTCTTGGGTGGC[C,T]AAGTACAGGAAGGAGAAGTCTCTGTTGGGACGAGCTTCGTTTAGGGATATGTATTCGGCTT													ACTTCGTCAGTAACGGACGAAAGTTCCAATTCTTGGGTGGCT	GAGTCGAGGTCATATCGTGAAAGTTCCAATTCTTGGGTGGCC	AGTACAGGAAGGAGAAGTCTCTGCGTTGCTCGGTAAGGGGACTACGTCTGCCTATAGTGAGTC	CGTTGCTCGGTAAGGGGACTAC	BOT	C/T
CUTC014191	C014191	GGGTATAACGGGTCGGAATTTGTTCCAACTTATGAAGATAAAGATGGCGATTGGATGCT[C,T]GTCGGTGACGTTCCCTGGGAAATGTTCATGGGGTCATGCAAGAAGCTTAGGATCATGAAGG													ACTTCGTCAGTAACGGACGCCCAGGGAACGTCACCGACA	GAGTCGAGGTCATATCGTGCCCAGGGAACGTCACCGACG	GCATCCAATCGCCATCTTTATGTAACTTGGCTCCGACCTAACGGTCTGCCTATAGTGAGTC	GTAACTTGGCTCCGACCTAACG	TOP	C/T
CUTC014198	C014198	CCCTTTGGCAGCTTTGATTGAAAAAAGATTATTTGCAKGSATGGGGGTATTGGTCGGTC[A,G]ATTAACCATCTGGAGCAGATTGAAAGTCTTCAGCGTCCTATTACTATGGAAGCAGGCTCAA													ACTTCGTCAGTAACGGACATGGGGGTATTGGTCGGTCA	GAGTCGAGGTCATATCGTATGGGGGTATTGGTCGGTCG	TTAACCATCTGGAGCAGATTGCGGTCTTACCTGGCACGCAATTGTCTGCCTATAGTGAGTC	CGGTCTTACCTGGCACGCAATT	TOP	A/G
CUTC014249	C014249	AATATTAGAACGGAAGGATTATAGCCACAACCATGTCCATATTTTATGAAACAATGGTT[G,A]CTAGTAATGATGTAATCTACTCTTCGTTTTACATACTTGTATCCTTGCTGTAATAGAAAAT													ACTTCGTCAGTAACGGACGCATGTCCATATTTTATGAAACAATGGTTA	GAGTCGAGGTCATATCGTGCATGTCCATATTTTATGAAACAATGGTTG	TAGTAATGATGTAATCTACTCTTCGTATTCTAAGGACTCAAATCGCGGTTGTCTGCCTATAGTGAGTC	ATTCTAAGGACTCAAATCGCGGTT	TOP	A/G
CUTC014310	C014310	CAACAGTTTCATTGGTTAATTTGCTGTGCTTTCTTGGGATGGTGAAGAAAGCAGTGGAG[A,T]GTGGCAGTGGTTTGGTTATGACCTTTCAAACAATGGCTTTGCAGGTTGTTCTGTGTGGAAC													ACTTCGTCAGTAACGGACGGATGGTGAAGAAAGCAGTGGAGA	GAGTCGAGGTCATATCGTGGATGGTGAAGAAAGCAGTGGAGT	TGGCAGTGGTTTGGTTATGAGTCGTAGGACGCTGTGCCTAGGTCTGCCTATAGTGAGTC	AGTCGTAGGACGCTGTGCCTAG	TOP	A/T
CUTC014418	C014418	CCTCGAGGTATCACTCTACTCCAAAGACTAGGAGTCGGCTTTGTCATCCAAATCATAGC[C,A]ATTGCTATTGCCTATGCAATCGAGGTTCGAAGGATGCACGTCGTTCGAACCAACTATATTA													ACTTCGTCAGTAACGGACGCTCGATTGCATAGGCAATAGCAATT	GAGTCGAGGTCATATCGTGCTCGATTGCATAGGCAATAGCAATG	CTATGATTTGGATGACAAAGCATACCCTACAGTTGCGGACGAGGTCTGCCTATAGTGAGTC	ATACCCTACAGTTGCGGACGAG	BOT	A/C
CUTC014423	C014423	ACAAATGATTGTTATATGCAAAGAGAACCCGGTACTCGTCCTCCTCTTTGCCGATCTAC[C,T]GATGATCCTGATGCTGTTTGGGGTGTGCTGATGGAAGCTTGTATCACTCCTTACTCGGATC													ACTTCGTCAGTAACGGACGCGTCCTCCTCTTTGCCGATCTACT	GAGTCGAGGTCATATCGTGCGTCCTCCTCTTTGCCGATCTACC	ATGATCCTGATGCTGTTTGGCTGAATAGTCGCAATTTGGTCTGAGTCTGCCTATAGTGAGTC	CTGAATAGTCGCAATTTGGTCTGA	BOT	C/T
CUTC014452	C014452	AAAAAGTAGCAGTCCTGAGTCCAGTAATGCAGGTAATAATAGCTCAGTTTCAGAATCAA[A,T]TAACAGACAGATACCAGAGAATGGAGGAAACAATCGTTTGAATGACACAAATGAAGAAGGG													ACTTCGTCAGTAACGGACGCCTCCATTCTCTGGTATCTGTCTGTTAA	GAGTCGAGGTCATATCGTGCCTCCATTCTCTGGTATCTGTCTGTTAT	TGATTCTGAAACTGAGCTATTATTTGAAGACGGATTCCCTTGTCGTGGTCTGCCTATAGTGAGTC	TGAAGACGGATTCCCTTGTCGTG	TOP	A/T
CUTC014465	C014465	GTGAGATCCTGGTGAGCAGTGAGTGTCTTGTGCATCTCAACGAGCTGCTCGCAAATGGT[C,G]GCGTAAACAGCAATTTGCTTGCGAAGAGTCTCCAATTGCTCGTCGGTCATGACTTTGACGT													ACTTCGTCAGTAACGGACGAACGAGCTGCTCGCAAATGGTC	GAGTCGAGGTCATATCGTGAACGAGCTGCTCGCAAATGGTG	CGTAAACAGCAATTTGCTTGTGCGTAGGGACTATCAGGGAACGTCTGCCTATAGTGAGTC	TGCGTAGGGACTATCAGGGAAC	TOP	C/G
CUTC014467	C014467	GAACATTCTGTGGGATTCATCGGTACCCAGAGAAACACGACTGTTGTTACGACTTCAAA[A,T]GTATTGGGCGGGAGGAGATCGCCATGGCCAATCCTGTGGTGAAGGCCGACAAGGTCGAAAG													ACTTCGTCAGTAACGGACCGATCTCCTCCCGCCCAATACT	GAGTCGAGGTCATATCGTCGATCTCCTCCCGCCCAATACA	TTGAAGTCGTAACAACAGTCGTGTTGTAACGTCGGAAGCTACCTTGGTCTGCCTATAGTGAGTC	GTTGTAACGTCGGAAGCTACCTTG	BOT	A/T
CUTC014556	C014556	AGTCGTTTCCCAAGGCTCCTGACTGAAGTATACAGAGTCATAAGCCAATATTGCAGGGA[C,A]GAGGAAGGCTTTCGAAAGTACTTCAAGAGCCATGTGGAGTAGATTTTGGATACTAATTTCA													ACTTCGTCAGTAACGGACGAGTCATAAGCCAATATTGCAGGGAA	GAGTCGAGGTCATATCGTGAGTCATAAGCCAATATTGCAGGGAC	AGGAAGGCTTTCGAAAGTACTGGTGTTCGGACGAATAGCTCCCGTCTGCCTATAGTGAGTC	GGTGTTCGGACGAATAGCTCCC	TOP	A/C
CUTC014609	C014609	GAAAGGGAAGGCATTCAGGGGTTATATAAAGGGCTTGGCCCCAGCTGCATCAAGCTGGT[A,G]CCCAATGCAGGTATTTCGTTCATGTGTTATGAAGCTTGCAAGAGAATTCTCGTAGACAAAG													ACTTCGTCAGTAACGGACGCCCAGCTGCATCAAGCTGGTA	GAGTCGAGGTCATATCGTGCCCAGCTGCATCAAGCTGGTG	CCAATGCAGGTATTTCGTTCAAACAGCGGTTCAGTTTGTCGTAGGTCTGCCTATAGTGAGTC	AAACAGCGGTTCAGTTTGTCGTAG	TOP	A/G
CUTC014749	C014749	CAATAGTGGAAAGTTTTGGTGGAAACGGGAAAGCCTGCATCACTGCAAGAGTGTATCCA[G,A]AGCTGGCCATCAACCAAGACGCCCATCTTTATGCATTCAACAACGGAACAATGGATGTAAG													ACTTCGTCAGTAACGGACCGTCTTGGTTGATGGCCAGCTT	GAGTCGAGGTCATATCGTCGTCTTGGTTGATGGCCAGCTC	GGATACACTCTTGCAGTGATGTGTATCCAACGAGGCCCAGTTTGGTCTGCCTATAGTGAGTC	TGTATCCAACGAGGCCCAGTTTG	BOT	A/G
CUTC014772	C014772	ACGCCAACAGAAGCTACCCTCTTTCGGACGTCGTTCCAGTTGACTCTGCAAATGTTGCA[C,G]AAGCTTCTGAGGAGGCTAGCAGTGCTGATATTCGAGCTTGCTTGGAGACAATTGGCCTTCT													ACTTCGTCAGTAACGGACCACTGCTAGCCTCCTCAGAAGCTTC	GAGTCGAGGTCATATCGTCACTGCTAGCCTCCTCAGAAGCTTG	GCAACATTTGCAGAGTCAACTACCACGACCTTTTCGCCTGTAGGTCTGCCTATAGTGAGTC	ACCACGACCTTTTCGCCTGTAG	TOP	C/G
CUTC014849	C014849	CCGAAGCACCTCGACGAGAAGGTGGCCGCACTTCACCTGGGTAAACTAGGTGCTAGGCT[G,C]ACCAAGCTCAGCAAGGACCAAGCTGACTACATCAACGTGCCAGTTGAGGGTCCATACAAGC													ACTTCGTCAGTAACGGACCTTGGTCCTTGCTGAGCTTGGTC	GAGTCGAGGTCATATCGTCTTGGTCCTTGCTGAGCTTGGTG	GCCTAGCACCTAGTTTACCCTACATCGGAGTCAGAATTGTGACGGTCTGCCTATAGTGAGTC	TACATCGGAGTCAGAATTGTGACG	TOP	C/G
CUTC014992	C014992	GGTGCTATTCCCAACCCCTGTTCCACATTTGTCCCATATACTGCTGCTGTCCATCCTCC[C,A]AATGGTCAGCCCTCTGCCCAATATGCTTCCAATTCACATATATCTAGCAAACAAGATTCCA													ACTTCGTCAGTAACGGACGGGGCAGAGGGCTGACCATTT	GAGTCGAGGTCATATCGTGGGGCAGAGGGCTGACCATTG	GAGGATGGACAGCAGCAGTATAGCTATGTGCTAGTATCCGGGCAGTCTGCCTATAGTGAGTC	GCTATGTGCTAGTATCCGGGCA	BOT	A/C
CUTC015047	C015047	TCAAGATGGAGACTCGCAGCCATCAACCGAAAGGACCATCGAGAGGAAGGCAACGAGGT[C,T]GACGGGTTCTACGGAGGAATCCGAAAGCTTTGCTCCGGTGAAGAAATCTCAATGTGGAAAC													ACTTCGTCAGTAACGGACGATCGAGAGGAAGGCAACGAGGTT	GAGTCGAGGTCATATCGTGATCGAGAGGAAGGCAACGAGGTC	ACGGGTTCTACGGAGGAATGTGGTTGGAAACGCAGCTACCTGTCTGCCTATAGTGAGTC	GTGGTTGGAAACGCAGCTACCT	BOT	C/T
CUTC015319	C015319	CAAAAGCTGTTGATTCGGCAGCAAACGTGCAGCCAGAAAGAGTGGAAGAGATATGGAAC[C,T]TAAGAGGTATACTCAACACCTCATGGCATAGGGTTCAACTTAGAGTTGGTCGTTCCAATAT													ACTTCGTCAGTAACGGACGGCCATGAGGTGTTGAGTATACCTCTTAA	GAGTCGAGGTCATATCGTGGCCATGAGGTGTTGAGTATACCTCTTAG	TTCCATATCTCTTCCACTCTTTCTCCTAGAGGATTAGTCGAGCGCGTCTGCCTATAGTGAGTC	TCCTAGAGGATTAGTCGAGCGC	TOP	C/T
CUTC015501	C015501	TCTTATGGAATTTCGAGACCAAAGTATGGCGATCAATCTGTCACGATCATATCATCTTG[G,T]TCACCAAACATTTGCCAAAGAATTCAGGGAGGCTGTCTCAGTTACTGCTTCTCGAGACGGC													ACTTCGTCAGTAACGGACAATTCTTTGGCAAATGTTTGGTGAA	GAGTCGAGGTCATATCGTAATTCTTTGGCAAATGTTTGGTGAC	AAGATGATATGATCGTGACAGATCATATAACGCGGGTGTCCATACGGTCTGCCTATAGTGAGTC	CATATAACGCGGGTGTCCATACG	TOP	G/T
CUTC015514	C015514	GGTATCGGAAGTAACTTGTGGGAAACTTTGATCCCTTCAAGCTGAACCGTGTAAGCAAC[C,T]CGATCGAAATACGGTAATGGGGTCGTCATTTCGATGAGTGGAGTGTAATTCAACGGAGCCA													ACTTCGTCAGTAACGGACGTCAAGCTGAACCGTGTAAGCAACT	GAGTCGAGGTCATATCGTGTCAAGCTGAACCGTGTAAGCAACC	GATCGAAATACGGTAATGGGATCTCCGGCGTGCAAAGATGTCGTCTGCCTATAGTGAGTC	ATCTCCGGCGTGCAAAGATGTC	BOT	C/T
CUTC015747	C015747	TCACAACCGTTTTTCGAGAGGCAATCGGCGGAGAGCAAGCGGAGGAACTTGGCAGTGAT[T,G]CTCTTATCCTTTTGCCAAAACAACTTGACTTGATGCTTTATGTATGTCTCAGCATCAGGGC													ACTTCGTCAGTAACGGACGCGGAGGAACTTGGCAGTGATT	GAGTCGAGGTCATATCGTGCGGAGGAACTTGGCAGTGATG	TCTTATCCTTTTGCCAAAACAAGGGAAGGTCTATTTCCGCTCGGTCTGCCTATAGTGAGTC	AGGGAAGGTCTATTTCCGCTCG	BOT	G/T
CUTC015752	C015752	GTGATTGTACCGCATCAGGAACATGTGCTGCCGATGATTCCCAGTGGTGGTGCTTTCAA[G,A]GATGTGATCACAGAGGGAGACGGAAGATCCAAATACTAATAGGAATAACTTATCCTTTTCG													ACTTCGTCAGTAACGGACGTCCCAGTGGTGGTGCTTTCAAA	GAGTCGAGGTCATATCGTGTCCCAGTGGTGGTGCTTTCAAG	ATGTGATCACAGAGGGAGACCATGGTACGCCAATCTAATGGTGAGTCTGCCTATAGTGAGTC	CATGGTACGCCAATCTAATGGTGA	TOP	A/G
CUTC015900	C015900	GAGGAATTTGAGTTTCCACTATCCGTCCCAGAACTCGCTTTGCTTCGAATCGAAGTTCA[C,T]GAGTACGACATGTCAGAGAAGGACGATTTTGGAGGCCAGACATGCCTGCCTGTTGCGGAAC													ACTTCGTCAGTAACGGACGGCTTTGCTTCGAATCGAAGTTCAT	GAGTCGAGGTCATATCGTGGCTTTGCTTCGAATCGAAGTTCAC	AGTACGACATGTCAGAGAAGGACGGTTTCGAGATTAGAATCGCGGGTCTGCCTATAGTGAGTC	CGGTTTCGAGATTAGAATCGCGG	BOT	C/T
CUTC016146	C016146	CTCGGAATGGCACCTGTCTATATAGCCTTCTTGCGCTTCATGGGTGACGATAACGAGGC[A,G]AAGAACTACAGTTATAGCCTTGAGGTTGGTGGAAATGGGAGGAAGATGGTTTGGCAAGGAG													ACTTCGTCAGTAACGGACGCATGGGTGACGATAACGAGGCA	GAGTCGAGGTCATATCGTGCATGGGTGACGATAACGAGGCG	AGAACTACAGTTATAGCCTTGAGGTGGTGTGCAATCACGAGTATCTTGGTCTGCCTATAGTGAGTC	TGGTGTGCAATCACGAGTATCTTG	TOP	A/G
CUTC016178	C016178	ATCCAATCAATACCACGACTCATCGAGTGTTGCATCTGCCTCTTCAAAGCCCAATCAGC[C,T]GCCTGTGGCTTATCCTCCACTGTCTTCACAAAAACACCAGCACGTCTCAATTCTGAGGCC													ACTTCGTCAGTAACGGACCAGTGGAGGATAAGCCACAGGCA	GAGTCGAGGTCATATCGTCAGTGGAGGATAAGCCACAGGCG	CTGATTGGGCTTTGAAGAGGCCCAGTTAAGCTGCGCGAATGGTCTGCCTATAGTGAGTC	GCCCAGTTAAGCTGCGCGAATG	TOP	C/T
CUTC016322	C016322	TGAAGCTTCTGATGGGGTTTGAATTTGTTTAACAATGAAGGAAAGGGAAGTTCCACAAC[A,G]TCATATAATTATGTACAGCTTCAAAATTAGTAAGCAGCTTTTGTTCCTCTTCTCCCCTTTA													ACTTCGTCAGTAACGGACTGAAGGAAAGGGAAGTTCCACAACA	GAGTCGAGGTCATATCGTTGAAGGAAAGGGAAGTTCCACAACG	CATATAATTATGTACAGCTTCAAAATAACATTCCGACGGCCACATCAGGTCTGCCTATAGTGAGTC	TAACATTCCGACGGCCACATCAG	TOP	A/G
CUTC016360	C016360	GTAGGGAGGAGTTCGTTGAACAAATCGGTGGCACCGAGTTCATCCACCACCCAATTATC[G,A]CTATCCAAGTCGATGATCGTCTTATCGAAGTCAAAAACAACGACGATTCCAGCCATTTTAG													ACTTCGTCAGTAACGGACGGAGTTCATCCACCACCCAATTATCA	GAGTCGAGGTCATATCGTGGAGTTCATCCACCACCCAATTATCG	TATCCAAGTCGATGATCGTCTCAGTGATTACTCACCGGACGATACGTCTGCCTATAGTGAGTC	CAGTGATTACTCACCGGACGATAC	TOP	A/G
CUTC016414	C016414	TTCACAACCTCTCTTGCAAAATCCCCTGCATCACTTGATCTCCCACTCTGTGATGCATT[T,A]GCCCTCTCTTCTATGGCGTCCTTAAACTTCTTGTAAAGCTTCCATTCTTGGCTTCTCACAT													ACTTCGTCAGTAACGGACAGGACGCCATAGAAGAGAGGGCT	GAGTCGAGGTCATATCGTAGGACGCCATAGAAGAGAGGGCA	ATGCATCACAGAGTGGGAGATATATCACGGGCAACCTCGTCACGTCTGCCTATAGTGAGTC	ATATCACGGGCAACCTCGTCAC	BOT	A/T
CUTC016718	C016718	GGCAGGCCGGTGTCGTATGAACAGGCGATTGCCTGGAAAGTTCTGAATGATGATGATGT[C,T]CATCACTGTTTGGCTTTCATGTTTGTTAACTGGTCATTTATGTGATCGGGAAAATGTGGTT													ACTTCGTCAGTAACGGACCAAACATGAAAGCCAAACAGTGATGA	GAGTCGAGGTCATATCGTCAAACATGAAAGCCAAACAGTGATGG	CATCATCATCATTCAGAACTTTCGTACAGTCTCGCGGTGCCTAAGGTCTGCCTATAGTGAGTC	GTACAGTCTCGCGGTGCCTAAG	TOP	C/T
CUTC017006	C017006	CCAGGCTTCAGGAACAAGGGTTCCACTCCGAGAAGCGTTATTCGGGCGTAACCGATTGC[A,G]TAAAGAAAGTGTTTCAGCAAGATGGTCTCCCCGGTTTCTATCGAGGGTGCGCAGCCAACCT													ACTTCGTCAGTAACGGACGTATTCGGGCGTAACCGATTGCA	GAGTCGAGGTCATATCGTGTATTCGGGCGTAACCGATTGCG	AAAGAAAGTGTTTCAGCAAGATTGAATTTACGCATTGTGACTGGACGTCTGCCTATAGTGAGTC	TGAATTTACGCATTGTGACTGGAC	TOP	A/G
CUTC017202	C017202	TGATCTTCCAACTGCATAGTTGTAACATCTCTAACACTTGCAAATCCTCCTTCAACTTT[A,G]GTGTACAAGATAAGAGACTTCATGATTGATTCACCCACTTCRAAGTACCATGGATCTTTGG													ACTTCGTCAGTAACGGACCACTTGCAAATCCTCCTTCAACTTTA	GAGTCGAGGTCATATCGTCACTTGCAAATCCTCCTTCAACTTTG	TGTACAAGATAAGAGACTTCATGAGTCGGTAGATCACGTTCAGCACGTCTGCCTATAGTGAGTC	GTCGGTAGATCACGTTCAGCAC	TOP	A/G
CUTC017266	C017266	ATGCCCGCCTTCTTCCCAGCACTCACCAAGCCTTCAACAAGTTCGCTCGTGATCTTGTC[C,T]AGATATTCGTAGGTTTTCCCGGTTTCTTTCAATCGCTTTAGTGTGTGTATCCCTGCAGTCA													ACTTCGTCAGTAACGGACGAACAAGTTCGCTCGTGATCTTGTCT	GAGTCGAGGTCATATCGTGAACAAGTTCGCTCGTGATCTTGTCC	GATATTCGTAGGTTTTCCCGGATAGACAACCACGTCGCATCTGGTCTGCCTATAGTGAGTC	GATAGACAACCACGTCGCATCTG	BOT	C/T
CUTC017611	C017611	AGAGCCTCAGATGATCCAACTATGTTAATAGTGACATACGAAGGCGACCATAATCACTC[A,G]CAATCTGTTGCAGAGGCCTCAAGTCTTATACTCGAATCTTGGTGAAAAAAAACCAAAGAAC													ACTTCGTCAGTAACGGACGTTGAGGCCTCTGCAACAGATTGT	GAGTCGAGGTCATATCGTGTTGAGGCCTCTGCAACAGATTGC	AGTGATTATGGTCGCCTTCTGCGTTGCGACTACCGATACGTGTCTGCCTATAGTGAGTC	TGCGTTGCGACTACCGATACGT	BOT	A/G
CUTC017663	C017663	CTACTCCAAAGATTCGTAAAAGTGACCCACCTTGCCCACTTTGTTTGAAACATGAGGAT[A,G]ACCATTCGCCTGAGCAACGAGCAAATTCGAGATTGAGGAATGCAAATTCCTTACCAAGGCC													ACTTCGTCAGTAACGGACCTCGTTGCTCAGGCGAATGGTT	GAGTCGAGGTCATATCGTCTCGTTGCTCAGGCGAATGGTC	TCCTCATGTTTCAAACAAAGTTCACTCAAGGCCGTTAGCTGTGGTCTGCCTATAGTGAGTC	TCACTCAAGGCCGTTAGCTGTG	BOT	A/G
CUTC017904	C017904	TGATGGTGTAAATGAGAGTATGATGGGGACTGAATCTGCCGTCGCTGAGACTCATCAGA[C,G]CCATGCCTGAGCCCATGGCGTAGAGCATGTGCGGTCCAGGTCCAGGCATGGTTCGGTCTCC													ACTTCGTCAGTAACGGACCCATGGGCTCAGGCATGGG	GAGTCGAGGTCATATCGTCCATGGGCTCAGGCATGGC	CTGATGAGTCTCAGCGACGCGTCCTATGTTCCGCACTAGATGGTCTGCCTATAGTGAGTC	CGTCCTATGTTCCGCACTAGATG	BOT	C/G
CUTC017913	C017913	AGTTGAGAGAAGAGAAGCTCGGAATCGCGAATCCCGATTTTGAGGATGAAAAGAGGAGA[C,T]TGGCTGAGCTACTGAAGGAAGCAGGCCGAACCCGAAACCGGAAAGCAAAGTCTCTGGAAAA													ACTTCGTCAGTAACGGACGTGCTTCCTTCAGTAGCTCAGCCAA	GAGTCGAGGTCATATCGTGTGCTTCCTTCAGTAGCTCAGCCAG	CTCCTCTTTTCATCCTCAAAATCTCCACGGACACATTGGCTGACGTCTGCCTATAGTGAGTC	CTCCACGGACACATTGGCTGAC	TOP	C/T
CUTC018281	C018281	GGCGTCATCTTTGGTAAGATTGGACCTGCTTCTGTCGTCAATTATGAGGCAGATTTCAG[A,G]AGAATCAGAGCGGAAGGAATGTGGGAGTGGGATTTTGTAAGGGTTTGTGCGACCTTTGGGA													ACTTCGTCAGTAACGGACGCACATTCCTTCCGCTCTGATTCTT	GAGTCGAGGTCATATCGTGCACATTCCTTCCGCTCTGATTCTC	TGAAATCTGCCTCATAATTGACTCCCATTGTGGCGTCGATGAAGGTCTGCCTATAGTGAGTC	TCCCATTGTGGCGTCGATGAAG	BOT	A/G
CUTC018448	C018448	GCATGCAATGTAAAGAAACGAGTGGAGAGATATTTAAAAGATCCAAGTATTGTCGTCAC[G,C]ACCTACGAAGGCCAACACACTCACTCTAGCCCCAACATGACACGATCAACCWTCTTTCCTC													ACTTCGTCAGTAACGGACTGAGTGTGTTGGCCTTCGTAGGTC	GAGTCGAGGTCATATCGTTGAGTGTGTTGGCCTTCGTAGGTG	TGACGACAATACTTGGATCTTTAGTAGCGGAGGGCTGATTCTCAGTCTGCCTATAGTGAGTC	AGTAGCGGAGGGCTGATTCTCA	TOP	C/G
CUTC018563	C018563	TACTATCTTCCAAGAGCTTTGACATACTTTTATTACGTATCAAAAAGCCTGAGAAAAAA[T,C]GAGAGCTTCCATTTGGAAGAGTGGAGAAGAGAATGGATTCTGTTCTCAAACAAATGGCAAG													ACTTCGTCAGTAACGGACGCCACTCTTCCAAATGGAAGCTCTCA	GAGTCGAGGTCATATCGTGCCACTCTTCCAAATGGAAGCTCTCG	TTTTTCTCAGGCTTTTTGATACATTAGCGCCGGAAGCCTGTCATGTCTGCCTATAGTGAGTC	ATTAGCGCCGGAAGCCTGTCAT	TOP	C/T
CUTC018722	C018722	CAGGATGATGTTGGTGAGGAGGAGGAGGATAGTGAGCCTTCATTGAATGAGGATGACGA[C,T]GACGACGATTTGGATGATGTGGATCAAGGAGAGGAATTGAGCACACAGCATTTAGTTTTAG													ACTTCGTCAGTAACGGACGCCACATCATCCAAATCGTCGTCA	GAGTCGAGGTCATATCGTGCCACATCATCCAAATCGTCGTCG	CGTCATCCTCATTCAATGAAGTGCGAACTATGACTAACGTGCAGAGTCTGCCTATAGTGAGTC	TGCGAACTATGACTAACGTGCAGA	TOP	C/T
CUTC018764	C018764	GAGATCRTGTAGATTTGTGATGGATCCTCCTCTGGCGGCATCGTATGGAACGACCGATC[C,T]GAATGGTAACAGAGTTTTCTCTAGGGATCCTGAAATTCCTCTTATCAGATTGAAGGAACCG													ACTTCGTCAGTAACGGACGCATCGTATGGAACGACCGATCT	GAGTCGAGGTCATATCGTGCATCGTATGGAACGACCGATCC	AATGGTAACAGAGTTTTCTCTAGGTGCACCTGAAGCGAACTGTCTGGTCTGCCTATAGTGAGTC	TGCACCTGAAGCGAACTGTCTG	BOT	C/T
CUTC019008	C019008	GGATAGTTTCGACGGGCTCATTATCCAATGTAACATGGCTCTCTTCTTCTCTGGTGGAG[A,T]CCGYAAGGAACTGAAGCTTAGGGTGACTGGTAGAATTTGGAAAGAACAGGAGACTGGGAGA													ACTTCGTCAGTAACGGACTGGCTCTCTTCTTCTCTGGTGGAGA	GAGTCGAGGTCATATCGTTGGCTCTCTTCTTCTCTGGTGGAGT	AAGGAACTGAAGCTTAGGGTGGGCAGAGGGTTCCCGTTACTCAGTCTGCCTATAGTGAGTC	GGCAGAGGGTTCCCGTTACTCA	TOP	A/T
CUTC019143	C019143	CTATGTCGAGCATTTTCCTCATCCTCTGCATCATTTTGTTCCTTGGAAAAGTTAATGAT[G,A]TCATCAATGAATTTCTGCTCGAGACCGTCAAAATTCTGTGGCAGCAGGCCATCTCCAACC													ACTTCGTCAGTAACGGACTCTCGAGCAGAAATTCATTGATGAT	GAGTCGAGGTCATATCGTTCTCGAGCAGAAATTCATTGATGAC	TCATTAACTTTTCCAAGGAACAAGTCTTATCACTTCACGGGATCAAGTCTGCCTATAGTGAGTC	AGTCTTATCACTTCACGGGATCAA	BOT	A/G
CUTC019602	C019602	GAATTCTCACGTACGAGATGCTCTATGGGAAGACGCCGTTTAAGGGGACTAACCGTAAA[G,C]AAACGTTTAGGAACGTTCTAGTCAAAGCCCCAGAGCTAATCGGAAAGCGTTCAGATTTAAC													ACTTCGTCAGTAACGGACGCGTTTAAGGGGACTAACCGTAAAC	GAGTCGAGGTCATATCGTGCGTTTAAGGGGACTAACCGTAAAG	AACGTTTAGGAACGTTCTAGTCAACGCTAAGGTATCACGATGGCCGTCTGCCTATAGTGAGTC	ACGCTAAGGTATCACGATGGCC	TOP	C/G
CUTC019683	C019683	GCTCTCACTAAAGGCGCAACTACATTGGGTCTAGTTCAGAAACTTGTTCAAGGACCCAT[C,T]GAAGAGTTCTTCTCTGAATTTGCAGCATCCATTGAGAAAATGGGACGGATTAAAGTGAAGA													ACTTCGTCAGTAACGGACGTCAGAAACTTGTTCAAGGACCCATT	GAGTCGAGGTCATATCGTGTCAGAAACTTGTTCAAGGACCCATC	AAGAGTTCTTCTCTGAATTTGCATTCCAGGGGAGCTACGAGCGTGTCTGCCTATAGTGAGTC	ATTCCAGGGGAGCTACGAGCGT	BOT	C/T
CUTC019795	C019795	AGCAAGTGCTTCTTCCTGATTCGGGAGGATGGGTCTGCTGATGACTTCAGCTTCAGGAA[G,A]TGTGTGGATCATATCCTTCCACTGCCTGAAAACTTGAAGACGATATCTGATGCAAACAGGG													ACTTCGTCAGTAACGGACGTGCTGATGACTTCAGCTTCAGGAAA	GAGTCGAGGTCATATCGTGTGCTGATGACTTCAGCTTCAGGAAG	GTGTGGATCATATCCTTCCACGAAGCCGCTCTTCTTAGTGATCTGGTCTGCCTATAGTGAGTC	GAAGCCGCTCTTCTTAGTGATCTG	TOP	A/G
CUTC020373	C020373	AAGGGCCGCAAGGGGTAAACGAATCGGAAATTGAAAAAATTAAACGCTTACCTGCAAAA[T,C]GGAGAATCTGGGTTCGTGTTCTAATGGAGGATGGAGGGATTTCGGGCAATGGTTTCTGTCT													ACTTCGTCAGTAACGGACTTAGAACACGAACCCAGATTCTCCA	GAGTCGAGGTCATATCGTTTAGAACACGAACCCAGATTCTCCG	TTTGCAGGTAAGCGTTTAATTGCTAACGTGGCTCTAAATCGTCGGTCTGCCTATAGTGAGTC	GCTAACGTGGCTCTAAATCGTCG	TOP	C/T
CUTC020411	C020411	ACCGATGTGGCCTTCATTACCATACTTTTACAGGACCAAATCGGYGGYCTCCAAGTCTT[G,C]CATGACAATCAATGGCTCGATGTCCCCCATTGCATGGAGCCCTTGTAATCAACGTTGGAGA													ACTTCGTCAGTAACGGACACATCGAGCCATTGATTGTCATGG	GAGTCGAGGTCATATCGTACATCGAGCCATTGATTGTCATGC	CGATTTGGTCCTGTAAAAGTATGCGATTCATAGACCCGTTTCCGGTCTGCCTATAGTGAGTC	GCGATTCATAGACCCGTTTCCG	BOT	C/G
CUTC020673	C020673	GAGCAAGGGGCTCCAGTGGGAGGAATTGGGATCCAAGGGCATATTGATAGTCCAGTGGG[A,T]CCAGTTGTTAGATCTGCTTTAGACAAATTGGGAATTCTAGGCCTTCCAATCTGGTTCACAG													ACTTCGTCAGTAACGGACGGGCATATTGATAGTCCAGTGGGT	GAGTCGAGGTCATATCGTGGGCATATTGATAGTCCAGTGGGA	CAGTTGTTAGATCTGCTTTAGACAGAGTCGAATATACCATCGTAACGCGTCTGCCTATAGTGAGTC	GAGTCGAATATACCATCGTAACGC	BOT	A/T
CUTC021137	C021137	GATTTGGCCTTTCGGTGGGGAGCAGGGCGGGAACGCATTGGGTCTCCGAATGGCTAGTT[C,T]GAGTCAGAATCTTGGTGGGTTTCCCGAGAGCTCCACGAATCGCGACGGATCAATGGAGGAA													ACTTCGTCAGTAACGGACTTGGGTCTCCGAATGGCTAGTTT	GAGTCGAGGTCATATCGTTTGGGTCTCCGAATGGCTAGTTC	AGTCAGAATCTTGGTGGGTTTAGTTGCAGGGCTTTCGAGATGCGTCTGCCTATAGTGAGTC	AGTTGCAGGGCTTTCGAGATGC	BOT	C/T
CUTC022949	C022949	AGAAGAACTTGGGAAAGTTGGGGTCCACGGAAGAGATTTCTATATTTCTTAGCTCGTAG[C,A]TTTCCTAGATTTCTATCCTACTTCTATCGCCGAAGTTTTTTGTCAGGAAGGCATGAAGAAA													ACTTCGTCAGTAACGGACCGATAGAAGTAGGATAGAAATCTAGGAAAT	GAGTCGAGGTCATATCGTCGATAGAAGTAGGATAGAAATCTAGGAAAG	TACGAGCTAAGAAATATAGAAATCTCTACACGTTGCCCTTAGGTATCCGGTCTGCCTATAGTGAGTC	TACACGTTGCCCTTAGGTATCCG	BOT	A/C
CUTC022981	C022981	CCTGCAAGTTGTTGAGTTCTCCAAAGACCTCCAGTTGAATCCAGAAATGCTTTGAATTG[A,G]GCAGCCATCATTCCAAATCTAGTAGGGAAGCCAAAAACTAAACCATCGGCCTCAGGGAGTT													ACTTCGTCAGTAACGGACTTGAATCCAGAAATGCTTTGAATTGA	GAGTCGAGGTCATATCGTTTGAATCCAGAAATGCTTTGAATTGG	CAGCCATCATTCCAAATCTAGTAAATGTTGACCCGGATCTCGTCCGTCTGCCTATAGTGAGTC	AATGTTGACCCGGATCTCGTCC	TOP	A/G
CUTC024479	C024479	GTTGAGTTCAATTGAACCAGCGAGTGGCGGGTGCTGCTGAACTTCTTCATCCACTGGGT[T,C]ATACGTTTATGGTGTATGTAAGTTAGTCTTCATAACCAAAGGCATGGAGATAGGTAGGAAA													ACTTCGTCAGTAACGGACGGCTGAACTTCTTCATCCACTGGGTT	GAGTCGAGGTCATATCGTGGCTGAACTTCTTCATCCACTGGGTC	TACGTTTATGGTGTATGTAAGTTAGTGTCATTCGTCCGGGTAGCAGAAGTCTGCCTATAGTGAGTC	GTCATTCGTCCGGGTAGCAGAA	BOT	C/T
CUTC025232	C025232	TTCTCCATCTCCTTCTTTCTCTTTTCTCTTCTCACAACCCAAGCTGTTTCACAATCTAA[C,T]GAATGTGAAACAACAACCAATGCATGCACCAATAAAGAAAAGGCGTTACGACTCAAAATCA													ACTTCGTCAGTAACGGACCAACCCAAGCTGTTTCACAATCTAAT	GAGTCGAGGTCATATCGTCAACCCAAGCTGTTTCACAATCTAAC	AATGTGAAACAACAACCAATGGCTACAAGTTGAAACTGTCGGAGTGTCTGCCTATAGTGAGTC	GCTACAAGTTGAAACTGTCGGAGT	BOT	C/T
CUTC026163	C026163	CATTCGAATCGTCTTTGCAGCTTAATCGAGGGCGTGTTCAGTCCAATTCGTCTGGTCTC[T,C]GAGTCGTTCCCACGCTCTCGCCTTAGCTGCCACTGTCGGGGAGTGTTCGGAGCTTCATTTC													ACTTCGTCAGTAACGGACCGAGAGCGTGGGAACGACTCA	GAGTCGAGGTCATATCGTCGAGAGCGTGGGAACGACTCG	AGACCAGACGAATTGGACTGTACCGGGCATTACTCACTCCAGTCTGCCTATAGTGAGTC	GTACCGGGCATTACTCACTCCA	TOP	C/T
CUTC026402	C026402	CGTACTCAAATTCRGTACTACCAAGCGGGATCGTCTGAAATGTTCGGGTCTACTCCGCC[A,G]CCTCAGTCGGAGACGACTCCATTTCATCCTCGATCCCCTTACGCTGCAGCGAAGTGCGCCG													ACTTCGTCAGTAACGGACAAATGTTCGGGTCTACTCCGCCA	GAGTCGAGGTCATATCGTAAATGTTCGGGTCTACTCCGCCG	CTCAGTCGGAGACGACTCCAGGCGATAGGCTGTACGAATCGGTCTGCCTATAGTGAGTC	AGGCGATAGGCTGTACGAATCG	TOP	A/G
CUTC026954	C026954	CTTTTGATGGCCATGAACTTCGTCTTCACTTCCGGCAAGTACAATGGCAGCTCCATCGC[C,T]ATCCTTGGCCATAACCCCATTCTCAACACTGTCAGAGAGATGCCGGTGGTCGGTGGAAGCG													ACTTCGTCAGTAACGGACGAATGGGGTTATGGCCAAGGATA	GAGTCGAGGTCATATCGTGAATGGGGTTATGGCCAAGGATG	ATGGAGCTGCCATTGTACTTCATGAGCGGGTTCGTACCAGTCGTCTGCCTATAGTGAGTC	CATGAGCGGGTTCGTACCAGTC	TOP	C/T
CUTC027120	C027120	GGATTTCGAAGCTCGATACGAGATACTTCAAGTTCATACTCGTCCAATGAAAATAGGAA[A,G]TGACGTCAACCTTAAAAAAATAGCAGAGGATACAGAGCTCTTCACTGGGGCCGAACTCGAA													ACTTCGTCAGTAACGGACGTCATACTCGTCCAATGAAAATAGGAAA	GAGTCGAGGTCATATCGTGTCATACTCGTCCAATGAAAATAGGAAG	GACGTCAACCTTAAAAAAATAGCTCGATATTTGCGAGGCACTGTATGGTCTGCCTATAGTGAGTC	TCGATATTTGCGAGGCACTGTATG	TOP	A/G
CUTC027569	C027569	TCCCGAGTAAGCGATTTTAAAAGTCCTTCATCTTTGGCTAATGAGAGGCCATTGATAAC[A,G]AGCCTCAAGCAATTCACAGTCGGAACTATTGAAGCGAAGTATCGAGCTTCCATTGACGTGC													ACTTCGTCAGTAACGGACGCGACTGTGAATTGCTTGAGGCTT	GAGTCGAGGTCATATCGTGCGACTGTGAATTGCTTGAGGCTC	TTATCAATGGCCTCTCATTAGGGATGACGACCGAATACCGTTGGTCTGCCTATAGTGAGTC	GGATGACGACCGAATACCGTTG	BOT	A/G
CUTC029865	C029865	TCTTCTGGCAAGTTCCTCAGTATTTTCTTATTGGTTGTGYTGAAGTATTTACCTTAATT[A,G]GCCAATTGGAGTTCTTTTACGAGCAAGCTCCCGACGCCATGAGAAGTCTCTGCTCCGCTCT													ACTTCGTCAGTAACGGACGGCTCGTAAAAGAACTCCAATTGGCT	GAGTCGAGGTCATATCGTGGCTCGTAAAAGAACTCCAATTGGCC	CACAACCAATAAGAAAATACTGAGGTTTAATACGGGGCCACAACTTCCGTCTGCCTATAGTGAGTC	GTTTAATACGGGGCCACAACTTCC	BOT	A/G
CUTC029956	C029956	GAAAGGTGTGGAGAAGGTGGAGGTGGACGCGAACAGCCAGAAGGTGGCGGTGACCAGCT[A,G]CATTCACCGGAACAAGATACTGAAAGCGATGAGGAGAAGTGGTCTGAAAGCCGATTTCTGG													ACTTCGTCAGTAACGGACAAGGTGGCGGTGACCAGCTA	GAGTCGAGGTCATATCGTAAGGTGGCGGTGACCAGCTG	ATTCACCGGAACAAGATACTGGTGCTCTGAGACGGCAAAGATTCGTCTGCCTATAGTGAGTC	GTGCTCTGAGACGGCAAAGATTC	TOP	A/G
CUTC030107	C030107	TAGAACAGAATCGAGTAAATAGGGGTGATTGTGTTGGTCCAAAAGCGACAGAGTTTGCT[T,C]GGAATCGGACAGTTTTGGCGATGGGGTATCTTAAAATTATGTGAGAATGAAAAGCCGTAKG													ACTTCGTCAGTAACGGACGATCGCCAAAACTGTCCGATTCCA	GAGTCGAGGTCATATCGTGATCGCCAAAACTGTCCGATTCCG	GCAAACTCTGTCGCTTTTGTAGGTGTTCGGGTTGCCCAGAAGTCTGCCTATAGTGAGTC	TAGGTGTTCGGGTTGCCCAGAA	TOP	C/T
CUTC030448	C030448	GATAGACATGGAGCCTCCGAATTTTTCTTGGCAGCCAAGATTTCCTCAGATTTTATGAA[C,T]GGACCGGGATGGTTTCGGTCGCTAACGCTAATCTCGAGTTCAGATTCTGCGTCTTTCAAAT													ACTTCGTCAGTAACGGACACCGAAACCATCCCGGTCCA	GAGTCGAGGTCATATCGTACCGAAACCATCCCGGTCCG	TCATAAAATCTGAGGAAATCTTGCTAGATCGCAAAAGTGTCTCGGAAGTCTGCCTATAGTGAGTC	CTAGATCGCAAAAGTGTCTCGGAA	TOP	C/T
CUTC030754	C030754	TTGGCTGGGAAGGGACTACTGAACTCGGATGAAGTTCTGTTGACAAAGAACCAACAATC[C,T]GCCGAGTTGGTGAAGACATATGCAGAGAATTCGGAGACGTTTTTCGAGCAGTTTGCGAGGT													ACTTCGTCAGTAACGGACGGCATATGTCTTCACCAACTCGGCA	GAGTCGAGGTCATATCGTGGCATATGTCTTCACCAACTCGGCG	ATTGTTGGTTCTTTGTCAACAGGAAATGCGGCCCCTAGACTCGTGTCTGCCTATAGTGAGTC	GAAATGCGGCCCCTAGACTCGT	TOP	C/T
CUTC030998	C030998	GAGGGCCTCCGGCGTTGAAATCGACGGCGGAGTTTATGATCGTTGATTCCACGAATCGA[T,C]TGGGGCCGGAGCCGAGCCACGTACCTAAAGATTTATGGAGAGTTTTAGGATTACGGTCGT													ACTTCGTCAGTAACGGACTGATCGTTGATTCCACGAATCGAT	GAGTCGAGGTCATATCGTTGATCGTTGATTCCACGAATCGAC	GAGCCACGTACCTAAAGATTTATAGAGTCAACGATTTGCCCGGACGTCTGCCTATAGTGAGTC	AGAGTCAACGATTTGCCCGGAC	BOT	C/T
CUTC031580	C031580	GGGAGTTCGCCAACGAGTTCTTCAGAAAAGGTGAGAAGCATCTGTTGTGTGAGATTCAT[C,A]GACGAAAAACTGCTCAGCCCCAACTTCCTTACAACCATCACCATCTCGGGAGTCTGAGTGG													ACTTCGTCAGTAACGGACGGGGGCTGAGCAGTTTTTCGTCT	GAGTCGAGGTCATATCGTGGGGGCTGAGCAGTTTTTCGTCG	TGAATCTCACACAACAGATGCAGTCCACAATCGCTAAGCCTCGGTCTGCCTATAGTGAGTC	AGTCCACAATCGCTAAGCCTCG	BOT	A/C
CUTC032314	C032314	AAACGTGAAGATCATGTTCACCGACACATTCATACTCTGAGCAGCCGATCGAATTTCCA[A,G]TGGGAAGATTTCACTTGGAACAAGCCAACCCARAGGCCCCCACGACCAAGCAAATCCTGCC													ACTTCGTCAGTAACGGACAGCAGCCGATCGAATTTCCAA	GAGTCGAGGTCATATCGTAGCAGCCGATCGAATTTCCAG	GGGAAGATTTCACTTGGAACCCAAACGCGAGCATCTATTGCGGTCTGCCTATAGTGAGTC	CCAAACGCGAGCATCTATTGCG	TOP	A/G
CUTC033247	C033247	TACGATACTGCAATTGAAGCTGCCAAAGCTTATGACAGAGCTGCTTTTAAGATGAGAGG[C,A]AGTAAGGCGATTTTGAATTTTCCTCTTGAGGCTGGAAAGGAAGCAGAGGAGCCGCCGTCCA													ACTTCGTCAGTAACGGACGAGGAAAATTCAAAATCGCCTTACTT	GAGTCGAGGTCATATCGTGAGGAAAATTCAAAATCGCCTTACTG	CTCTCATCTTAAAAGCAGCTCTACACTCAGGGACCGATGCTTTCGTCTGCCTATAGTGAGTC	ACACTCAGGGACCGATGCTTTC	BOT	A/C
CUTC034775	C034775	GGCACCCAACAGAAATGCAAAGCTTGTGAGAAGACTGTGTACCCTGTAGATCAGTTATC[T,G]GCTGATGGGGTTGCTTTCCACAAGTCATGTTTCAAATGTAGCCACTGCAATGGAACACTTA													ACTTCGTCAGTAACGGACGGTGGAAAGCAACCCCATCAGCA	GAGTCGAGGTCATATCGTGGTGGAAAGCAACCCCATCAGCC	ATAACTGATCTACAGGGTACACAGTCTCCGGCTGATGGAACCGTAGGTCTGCCTATAGTGAGTC	TCTCCGGCTGATGGAACCGTAG	TOP	G/T
CUTC034841	C034841	GTAGACACGAAGAGGGAAACTGAAGAAGATATGAAGATGAAAGCAGGTTCTAGAATTGA[G,T]AATTCCAAGACAAAATCCTCATGTAAAGAAGCTACGGGATTTGTACAAGAAGGAAAAGGT													ACTTCGTCAGTAACGGACGTTTACATGAGGATTTTGTCTTGGAATTA	GAGTCGAGGTCATATCGTGTTTACATGAGGATTTTGTCTTGGAATTC	CAATTCTAGAACCTGCTTTCATCGTAACCCGGATGGCTCTCAACGTCTGCCTATAGTGAGTC	CGTAACCCGGATGGCTCTCAAC	TOP	G/T
CUTC035586	C035586	AAATCAACAAACATACTTTTAGATGGAGATTATGAACCAAAAATAGCTGATTTTGGAGT[G,A]GCAAAGGTTGCAGATCAGTTTCAAAGTGTTTCTGAGAACAGCTCTCTTGCTGGCACTCATG													ACTTCGTCAGTAACGGACGTGAAACTGATCTGCAACCTTTGCT	GAGTCGAGGTCATATCGTGTGAAACTGATCTGCAACCTTTGCC	CTCCAAAATCAGCTATTTTTGGATGCTGTAGAGCGTGAATCCCGGTCTGCCTATAGTGAGTC	ATGCTGTAGAGCGTGAATCCCG	BOT	A/G
CUTC037292	C037292	TCAGCATCACAAAGAACAGAGAGCTCATAAGCTTTCTTCAACAGCCCACTCCTTCTCTT[A,G]GCAAATGTTACCTGCCTGTTTATCTTGTTCTCTATTCTCTTCAGCTCCACTCTTCCTCTTC													ACTTCGTCAGTAACGGACGTTCAACAGCCCACTCCTTCTCTTA	GAGTCGAGGTCATATCGTGTTCAACAGCCCACTCCTTCTCTTG	CAAATGTTACCTGCCTGTTTATGACCTGTACTCTCGCGCAATTCGTCTGCCTATAGTGAGTC	GACCTGTACTCTCGCGCAATTC	TOP	A/G
CUTC038966	C038966	GGTGCTGAGTTCATTCTGCCCCAAACTTCTCGTCGTTTCAACTCCGAACTACGAGTACA[A,G]CGTGATACTCCAAGGTTCAAATCTTTCAAGCCAAGAAGGGGGGGATCCAGACGACAAAACC													ACTTCGTCAGTAACGGACGCGTTTCAACTCCGAACTACGAGTACAA	GAGTCGAGGTCATATCGTGCGTTTCAACTCCGAACTACGAGTACAG	GTGATACTCCAAGGTTCAAATCTGACATGAGTGCATTGCTCCGCTGTCTGCCTATAGTGAGTC	GACATGAGTGCATTGCTCCGCT	TOP	A/G
CUTC047049	C047049	AACATGGGAGAAGCTAGCAGCTGTATATAGCATCATCATATCATTTTGTGCCATAAGTA[C,A]TCACAACCTACAGGAGGAGGAATAGAGCCATTCTTCCCCGTTGCAATTTTGGCTTTATTTT													ACTTCGTCAGTAACGGACGTCTATTCCTCCTCCTGTAGGTTGTGAT	GAGTCGAGGTCATATCGTGTCTATTCCTCCTCCTGTAGGTTGTGAG	ACTTATGGCACAAAATGATATGATCCGAGGACCTTACTTTAGCAGAAGTCTGCCTATAGTGAGTC	TCCGAGGACCTTACTTTAGCAGAA	BOT	A/C
1 Unigene containing the SNP, from Cucurbita transcriptome [20].
2 SNP code as it appears in our Zucchini x Scallop map (Figures 2, 3, 4, 5 and 6).
3 Nucleotide sequence flanking the SNP.
4 Allele specific 1 and universal primer 1.
5 Allele specific 2 and universal primer 2.
6 Locus-specific-universal primer3-Illumicode.
7 IllumiCode sequence unique to each SNP locus.
8 Strand used for primer design.
9 SNP finally detected in the platform.
