# Supplementary material for: High-throughput SNP genotyping in Cucurbita pepo for map construction and quantitative trait loci mapping
Source: BMC Genomics. 2012 Feb 22;13:80. doi: 10.1186/1471-2164-13-80 (PMC3359225; doi:10.1186/1471-2164-13-80)
Supplement: Additional file 2 — Primers for genotyping the SSR included in the map. The primers for genotyping the 25 SSR selected from the previous C. pepo map [44] are listed, along with the genotyping results and map position for each locus. [file 1471-2164-13-80-S2.XLSX]

## Sheet: Hoja1
Additional File 2. Primers for genotyping the SSR included in the map.
Marker 1	LGp2	Forward primer	Reverse primer	Amplification3	Polymorphism4	F25	Code6	LG7
CMTp98	2	GCAGAGGAGAAGTGGGTTTG	CTTTATCCGACCAAGCGTTC	yes	yes	expected	p98	2
CMTp131	3a	GCACTTGAATCTTCGTCAAC	CGAGAAAGAATTAACGAGCA	yes	yes	expected	p131	9
CMTp187	3b	AACAATCCTCGCCTCAAATC	ATGAAAATGGGAAGCCAGAG	yes	no
CMTp63	4	CTTCGTCGACACCAATTCC	GAAGACGAAGATGACGTGGA	yes	yes	expected	p63	14
CMTp88	5	ACCTACCGTCACACCCACAT	CCACCTGAAAACAGGGCTAA	yes	yes	distorted-monomorphic
CMTp235	5	ATGATGGAGTCCCAGTCGAG	ACCCACACACCCTCTCCTC	nonspecific
CMTp256	6	CTGTTCGTAGCCGATGTCTG	TGGACTTCATGCATATTGTGTG	preferential to MU-CU-16
CMTp224	6	CACCGACGACTCCATCATC	CTTCTTGTCCCCAAAATCACA	yes	yes	expected	p224	5
CMTp248	7	GATCGAATTGGGGCTTCTT	CCTCCGTACATCCCCAGA	yes	no
CMTp142	8	TCAACCAAGTGCCAATCTCA	ACTGATCCACCGACTGATACG	yes	yes	distorted	p142	18
CMTp257	9	CACGAAGATTTGATGGCCTTA	GGATTGGGATGGTGAAGATG	yes	yes	expected	p257	7
CMTp145	10a	ACAGCCCCATTTCTTACCG	TCAAGAACTGAGGGGATTGG	yes	yes	expected	p145	16
CMTp66	10a	ACGACATGAGGGAAGATTCG	TTCAATGCCATTCGCCTAC	yes	yes	distorted	p66	21
CMTp260	11	CCCTAGACCCATCATAGTCG	ACATTTGGTTACTTCCCCATT	yes	no
CMTp245	11	AGGTAACTGCACCCCAGCTA	CCCATCTCTCAAGCTCATCC	nonspecific
CMTp69	13	ATACTTGCTCCCCAAGTTTA	AAATAAAAAGACAACGTAATGGT	yes	yes	distorted-monomorphic
CMTp176	14	CCTGGACTTCCACATCAGTT	ACTACGTGTCTCTGCAGGAAG	yes	yes	expected	p176	8
CMTp33	14	AATGCGTTTGAACAAAGCTG	GGCTGTTAAAATTTCCTCGATT	preferential to MU-CU-16
CMTp86	15	GCTCTTGGACAAGAATGGTCA	ATGGCTTCTGGTGGTTTGTC	only MU-CU-16
CMTp169	15	TGCAGTGAATGGAAACCTGT	TCCGGCATTATAATCAGAACC	yes	yes	expected	p169	23
CMTp208	17	CGTGAACATTCGTTTGTTGG	TCATCCGTTTCCTTTTCAGC	preferential to MU-CU-16
CMTp183	18	CAGGCTATTCGCACCCTCTA	CCTCATGCATTTTGCGTGTA	yes	yes	expected	p183	12
CMTp188	18	CCGAAGGTTAGCAGACCCTTA	AAGGACCTCATGCATTTTGC	only MU-CU-16
CMTp132	19	CCATTTCCATTTCCATTTCA	AGGTTAGAAACAGGGGGAATC	yes	no
CMTp47	20	AAACGGTTGAGGAGGATGAC	AGGTCATTTGGCGTGATAACT	only MU-CU-16
1 Marker name [44].
2 Linkage group according to the previous C. pepo map [44].
3 Amplification results in the Zucchini x Scallop F2 population.
4 Polymorphism detected between the parentals MU-CU-16 and UPV-196.
5 F2 segregation for polymorphic markers. Expected: 1:2:1 segregation (according to χ2 for P< 0.05), distorted: no 1:2:1 segregation, and distorted-monomorphic: problems in distinguishing both alleles, mostly monomorphic.
6 SSR code used in the current map (Figures 2, 3, 4, 5 and 6).
7 Linkage group in our Zucchini x Scallop map (Figures 2, 3, 4, 5 and 6).
