# Supplementary material for: High-throughput SNP genotyping in Cucurbita pepo for map construction and quantitative trait loci mapping
Source: BMC Genomics. 2012 Feb 22;13:80. doi: 10.1186/1471-2164-13-80 (PMC3359225; doi:10.1186/1471-2164-13-80)
Supplement: Additional file 3 — Annotation data and map position of the 384 loci included in the GoldenGate platform. Annotation data of the 384 unigenes included in the GoldenGate platform are described. Previous annotation data provided by Blanca et al. [20], after in silico detection of the unigenes, consist of unigene length, position of the SNP, in ORF or UTR, number of reads in each parental, GO terms, gene description after sequential BLAST of Swissprot, Arabidopsis org and Uniref90 [51-53], orthologs detected with Arabidopsis and C. melo by reciprocal BLAST of Arabidopsis_pep and ICUGI databases [52,17] and putative SNP-CAPS. Data generated in this paper are final CRG/CEGEN scores for GoldenGate genotyping reactions, GoldenGate genotyping results, distribution of the unigenes in the C. sativus genome (scaffolds or chromosomes) after BLAST against cucumber genome available at ICUGI [17], linkage group according to the Zucchini × Scallop map obtained, variability of SNP in the germplasm panel of C. pepo subsp. pepo and subsp. ovifera accessions and amplification in C. moschata. [file 1471-2164-13-80-S3.XLSX]

## Sheet: Table
Additional File 3. Annotation data and map position of the 384 loci included in the GoldenGate platform.
General information													BLAST cucumber				Map	Genotyping Golden Gate platform			Variability assay
Unigene1	SNP code2	Length3	Position4	SNP5	MU-CU-166	UPV-1967	Region8	CAPS9	GO10	Gene description11	Arabidopsis12	Melon13	Cubumber chromosome14	Start15	End16	E- value17	LG18	Designability Score19	Results20	Quality report21	subsp. pepo22	subsp. ovifera23	Zucchini24	Exclusive subsp.25	Pumpkin/Croockneck26	C. moschata27
CUTC000082	C000082	1779	797	A/T	3	5	ORF	no	GO:0006536,GO:0030170,GO:0004351,GO:0009536	decarboxylase 1	AT5G17330.1	MU21820	Chr5	2867369	13383283	0.00e+00	1	0.909	map		x				x	x
													Chr1	3309437	3311407	0.00e+00
CUTC000273	C000273	670	511	A/G	4	8	ORF	no	GO:0005758,GO:0006825,GO:0016531,GO:0009536	ATCOX17 copper chaperone	AT1G53030.1,AT3G15352.1	MU37595	Chr3	5286223	5286761	1.12e-68	2	0.978	map		x	x				x
CUTC000278	C000278	901	344	C/T	4	7	ORF	no	GO:0005515	signalosome complex subunit 8	AT4G14110.1	MU23926	Chr6	19042501	19051483	1.66e-81	3	0.921	map		x				x	x
CUTC000329	C000329	1514	441	A/G	4	2	ORF	no	GO:0050281,GO:0008152,GO:0030170	aminotransferase	AT2G13360.1,AT2G13360.2	MU21409,MU24379	Chr6	20481256	20484267	0.00e+00	4	0.837	map					x	x	x
													Chr1	24501672	24503570	0.00e+00
CUTC000346	C000346	1356	776	G/T	7	3	ORF	no	GO:0020037,GO:0055114,GO:0004601,GO:0009055,GO:0005515,GO:0006979	-	AT4G21960.1	MU24714	Chr1	6656116	6658002	0.00e+00	5	0.669	map		x				x	x
CUTC000347	C000347	1566	370	C/T	3	5	ORF	no	GO:0004197,GO:0006508	proteinase RD19a	AT4G39090.1	MU27503	Chr2	12274643	12276683	0.00e+00	4	0.818	map		x				x	x
CUTC000384	C000384	1186	1044	C/G	32	4	UTR	no	GO:0009941,GO:0005488,GO:0009535,GO:0005739	FLU (FLUORESCENT IN BLUE LIGHT) binding	AT3G14110.2,AT3G14110.1	-	Chr3	25370597	25373064	2.07e-129	6	0.965	map		x				x	x
CUTC000389	C000389	1564	294	A/G	3	5	ORF	yes(AatII)	GO:0019253,GO:0042742,GO:0042132,GO:0050278,GO:0005515,GO:0000287,GO:0009570,GO:0009579,GO:0048046	chloroplastic	AT3G55800.1	MU38587	Chr5	8753474	8756085	0.00e+00	2	0.891	map		x
CUTC000405	C000405	1418	553	C/G	2	14	ORF	no	GO:0045261,GO:0046933,GO:0015986,GO:0009941,GO:0046961,GO:0009535	synthase gamma chain, chloroplastic	AT4G04640.1	MU26044	Chr1	6644634	6645971	0.00e+00	5	0.915	map		x				x	x
CUTC000442	C000442	2057	936	C/T	9	2	ORF	no	GO:0009933,GO:0005634,GO:0048528	DOT2 (DEFECTIVELY ORGANIZED TRIBUTARIES 2)	AT5G16780.1	MU42524	Chr5	27799812	27803544	2.04e-168	2	0.910	map		x		x		x	x
CUTC000521	C000521	1348	431	C/T	2	2	ORF	no	GO:0008152,GO:0000234	Similar to phosphoethanolamine N-methyltransferase 3 OS=Arabidopsis thaliana GN=NMT3 PE=2 SV=2	AT1G73600.2,AT1G73600.1	MU38095	Chr1	2683666	2686359	2.37e-157		0.984	f	no clusters
CUTC000640	C000640	1314	774	C/T	4	3	ORF	no	GO:0006820,GO:0008308,GO:0055085,GO:0005741,GO:0046930	outer membrane protein porin of 34 kDa	-	MU27683	Chr3	32984362	32987112	2.78e-138	6	0.930	map					x	x	x
CUTC000669	C000669	1411	577	C/T	6	4	ORF	no	GO:0005737,GO:0008415,GO:0005488,GO:0030060,GO:0006108,GO:0055114,GO:0006099,GO:0006096	dehydrogenase, cytoplasmic	AT1G04410.1,AT5G43330.1	MU27675	Chr2	9987064	9989773	5.35e-162	7	0.805	map		x		x			x
CUTC000739	C000739	1112	454	A/T	12	5	ORF	no	GO:0005576	inhibitor	-	-	Chr4	8324040	8324972	6.18e-126	8	0.804	map		x	x				x
CUTC000793	C000793	875	388	C/G	2	20	ORF	no	GO:0009765,GO:0009523,GO:0000287,GO:0018298,GO:0016168,GO:0016021,GO:0009522,GO:0009535	a-b binding protein 13, chloroplastic	-	MU23058	Chr3	4962099	4962981	8.89e-70	2	0.955	map			x				x
CUTC000823	C000823	2043	190	C/T	2	2	ORF	yes(HindIII )	GO:0009052,GO:0004751,GO:0009536	ribose-5-phosphate isomerase	AT3G04790.1	-	Chr2	2084403	2090001	1.94e-174		0.860	no map		x		x		x	x
CUTC001034	C001034	1491	917	C/T	20	2	ORF	no	GO:0055114,GO:0004303,GO:0005488	reductase	AT1G67730.1	MU22622	Chr2	4066196	15919277	0.00e+00	9	0.911	map		x		x			x
CUTC001057	C001057	1353	276	A/G	3	5	ORF	no	GO:0004124,GO:0006535,GO:0016740,GO:0005739	synthase	-	-	Chr1	21583496	21594105	2.66e-96	3	0.991	map		x					x
CUTC001073	C001073	1197	775	C/T	7	13	ORF	no	GO:0003735,GO:0022625,GO:0006412	ribosomal protein L7-1	AT1G80750.1	MU23325	Chr3	14968611	14969360	3.79e-119	10	0.959	map		x	x	x		x	x
CUTC001085	C001085	1404	630	A/G	3	2	ORF	no	GO:0004739,GO:0055114,GO:0006096,GO:0009536	dehydrogenase E1 component subunit alpha	AT1G01090.1	MU22287	Chr6	6638448	6640207	0.00e+00	7	0.958	map					x	x	x
CUTC001196	C001196	1810	1158	A/C	3	8	ORF	no	GO:0009941,GO:0004222,GO:0030163,GO:0005524,GO:0008568,GO:0006508,GO:0009535,GO:0051301	division protease ftsH homolog 2, chloroplastic	AT1G06430.1,AT2G30950.1,AT5G15250.1	MU20235	Chr7	3118090	3120961	0.00e+00	3	0.863	map					x	x	x
													Chr5	26301755	26303745	0.00e+00
CUTC001285	C001285	1259	715	A/G	13	3	ORF	no	GO:0016491,GO:0005506	-	AT2G39040.1	MU24408	Chr6	4780107	4781703	2.70e-105	11	0.880	map					x	x	x
CUTC001297	C001297	1652	1076	A/G	2	2	ORF	no	GO:0009089,GO:0008836,GO:0009536	decarboxylase 2, chloroplastic	AT3G14390.1,AT5G11880.1	MU25379	Chr2	12097480	12101577	0.00e+00		0.956	m							x
CUTC001338	C001338	1439	824	C/T	2	2	ORF	yes(BstEII)	GO:0016787,GO:0047268,GO:0047274	galactinol--sucrose galactosyltransferase 6	AT5G20250.1,AT5G20250.2,AT5G20250.3	-	Chr1	12027160	12030387	0.00e+00	3	0.981	map		x	x	x			x
CUTC001389	C001389	1346	306	A/G	2	3	ORF	no	-	VTC2 (vitamin c defective 2) GDP-D-glucose phosphorylase/ GDP-galactose:glucose-1-phosphate guanyltransferase	-	-	Chr7	7790673	7791651	3.73e-133	12	0.839	map		x				x	x
CUTC001408	C001408	1319	896	G/T	11	10	ORF	no	GO:0005682,GO:0005515,GO:0000375,GO:0080008,GO:0004402,GO:0000166	small nuclear ribonucleoprotein 40 kDa protein	AT2G43770.1	MU37431	Chr5	21081178	21082270	0.00e+00	13	0.823	map		x		x			x
CUTC001423	C001423	959	523	C/T	15	2	ORF	no	GO:0016023	ferredoxin-related	-	MU20585	Chr4	22196736	22197514	6.18e-120	22	0.937	map		x	x	x			x
CUTC001428	C001428	896	439	C/T	19	6	ORF	no	GO:0010181,GO:0055114,GO:0016629	reductase 2	-	-	Chr2	20324578	20325135	4.60e-111	2	0.924	map					x	x
CUTC001469	C001469	874	590	C/T	2	3	ORF	no	GO:0030528,GO:0005488	BolA-like family protein	AT5G17560.1	MU27904	Chr5	7035616	7039167	2.72e-60	14	0.878	map							x
CUTC001485	C001485	887	638	C/T	4	13	ORF	yes(PvuII)	GO:0003735,GO:0022627,GO:0006412,GO:0019843	ribosomal protein S9-2	AT5G39850.1	MU21415	Chr5	22642799	22644083	6.46e-111	13	0.803	map		x				x	x
CUTC001541	C001541	1420	336	C/T	2	5	ORF	no	GO:0030170,GO:0019752,GO:0004398	decarboxylase	AT1G43710.1	MU34212	Chr6	4489579	4493634	0.00e+00	2	0.870	map		x				x	x
CUTC001597	C001597	956	636	A/T	5	10	ORF	no	-	protein At5g01610	AT2G03350.1	MU21950	Chr5	22895295	22897273	2.69e-91	13	0.876	map		x		x			x
CUTC001627	C001627	1641	1337	C/T	6	16	UTR	no	GO:0050660,GO:0016491,GO:0005886	elongation protein diminuto	AT3G19820.1,AT3G19820.2	MU20736	Chr7	16088365	16090103	0.00e+00	11	0.844	map					x	x	x
													Chr4	6704138	6705744	0.00e+00
CUTC001632	C001632	1135	792	G/T	17	2	ORF	no	GO:0005488	protein sorting-associated protein 18 homolog	AT1G12470.1	MU38300	Chr7	2782182	2785427	5.96e-115	15	0.933	map					x	x
CUTC001674	C001674	1136	386	C/T	5	9	ORF	no	GO:0003755,GO:0006457	cis-trans isomerase	AT2G16600.1	-	Chr7	621855	622500	8.84e-102	15	0.836	map					x	x	x
CUTC001735	C001735	1389	626	A/G	2	3	ORF	no	GO:0046853,GO:0047325,GO:0005524,GO:0000287,GO:0032957,GO:0035300,GO:0005739	1-kinase 1	-	-	Chr3	1048857	1050325	0.00e+00	16	0.816	map		x				x	x
CUTC001751	C001751	1346	97	C/T	10	4	ORF	no	GO:0006355	bZIP family transcription factor	AT1G27000.1	MU27830	Chr6	24931880	24937070	2.70e-84	13	0.899	map					x	x	x
CUTC001768	C001768	1572	1258	A/C	5	20	UTR	no	GO:0005515	F-box protein 1	-	MU21647	Chr2	19608275	19609817	0.00e+00	17	0.957	map					x	x
CUTC001802	C001802	1081	858	C/T	6	6	ORF	yes(AfaI)	GO:0005215,GO:0006810	SEC14 cytosolic factor family protein / phosphoglyceride transfer family protein	AT1G14820.3	-	Chr5	748764	755711	7.69e-98	2	0.952	map		x	x				x
CUTC001814	C001814	1902	1304	A/T	4	6	ORF	no	GO:0005737,GO:0004827,GO:0006433,GO:0005515,GO:0005524	prolyl-tRNA synthetase C19C7.06	AT3G62120.1,AT3G62120.2	MU37992	Chr4	2034056	2038514	0.00e+00		0.918	no map			x				x
CUTC001819	C001819	1079	878	A/C	4	3	ORF	no	GO:0005886	arabinogalactan protein 7	AT2G04780.1,AT2G04780.2	-	Chr7	1969641	1970600	2.58e-153	15	0.898	map		x				x	x
CUTC001909	C001909	1190	871	C/T	5	11	ORF	no	GO:0005525,GO:0005794,GO:0005886,GO:0016192,GO:0007264,GO:0015031	-	AT2G24765.1	MU26930	Chr2	4135057	4140308	2.02e-82	9	0.999	map		x				x
CUTC001936	C001936	861	418	C/G	3	2	ORF	no	GO:0030001,GO:0046872	heavy-metal-associated domain-containing protein	AT1G01490.1,AT1G01490.2	MU20968	Chr6	568559	570032	9.09e-40	7	0.775	map					x	x	x
CUTC001953	C001953	1471	891	A/C	3	7	ORF	no	GO:0004776,GO:0005507,GO:0005524,GO:0004775,GO:0008152,GO:0005739	ligase [GDP-forming] subunit beta, mitochondrial	AT2G20420.1	MU21963	Chr6	6032553	6038839	4.04e-168		0.906	f	low cluster separation
CUTC002033	C002033	1257	672	A/T	3	3	ORF	no	GO:0009579,GO:0009536	PIFI (post-illumination chlorophyll fluorescence increase)	AT3G15840.1	MU39038	Chr7	17240557	17243194	7.08e-104	7	0.890	map					x	x	x
CUTC002050	C002050	1105	594	A/T	10	5	ORF	no	GO:0005975,GO:0016787,GO:0009536	6-phosphogluconolactonase 4	-	-	Chr5	3408163	3409694	1.71e-122	1	0.919	map		x		x		x	x
CUTC002091	C002091	1167	373	A/G	3	4	ORF	no	GO:0008415,GO:0016905	p80 WD40 repeat-containing subunit B1 homolog 1	AT1G61210.1	-	Chr1	7334543	7337630	1.34e-91		0.984	m		x		x		x	x
CUTC002153	C002153	868	129	A/G	3	6	ORF	no	GO:0008233,GO:0016023,GO:0006465,GO:0016020,GO:0005783	peptidase complex catalytic subunit SEC11A	-	MU24265	Chr7	17304807	17307947	9.34e-55	7	0.964	map		x		x		x
CUTC002171	C002171	1359	363	C/T	5	2	ORF	no	GO:0005886	-	AT1G79340.1	MU21652	Chr6	8643551	8644940	0.00e+00		0.640	f	no clusters
CUTC002175	C002175	1048	411	C/T	11	3	ORF	no	GO:0045449,GO:0003677	transcription factor 3	-	MU25742	Chr6	19461995	19463000	2.70e-111		0.945	f	no clusters
CUTC002181	C002181	1522	1181	A/G	8	16	ORF	no	GO:0005730,GO:0005773,GO:0005488,GO:0005743,GO:0005886,GO:0005618,GO:0055085,GO:0016021,GO:0009507,GO:0005215	carrier protein 1, mitochondrial	AT3G08580.1,AT3G08580.2	MU21124	Chr2	16757032	16758716	0.00e+00		0.818	f	> 3 clusters
CUTC002186	C002186	1153	326	A/T	5	3	ORF	no	GO:0016021,GO:0016760,GO:0008270,GO:0005515	cellulose synthase A catalytic subunit 1 [UDP-forming]	-	MU28020	Chr3	36898020	36899350	8.65e-173		0.856	f	> 3 clusters
CUTC002195	C002195	1203	164	C/G	5	3	ORF	no	GO:0005975,GO:0006952,GO:0042973,GO:0009607,GO:0043169	endo-1,3-beta-glucosidase	AT3G57240.1	MU19711	Chr1	26591335	26592273	4.30e-165	18	0.885	map		x		x		x	x
CUTC002209	C002209	1168	618	C/T	8	6	ORF	no	GO:0020037	b5 reductase 4	AT5G09680.1,AT5G09680.2	MU30501	Chr7	16322764	16325190	7.21e-89	11	0.892	map		x		x		x	x
CUTC002222	C002222	1038	228	A/G	2	3	ORF	no	GO:0005634,GO:0005829	protein TSJT1	-	MU27707	Chr6	1214373	27138860	3.21e-125	8	0.735	map		x		x			x
CUTC002258	C002258	1399	1173	C/T	2	2	ORF	no	GO:0042742,GO:0015995,GO:0004418,GO:0009570,GO:0048046	deaminase, chloroplastic	-	MU23274	Chr3	26169551	26172521	1.64e-164		0.656	m		x					x
CUTC002260	C002260	1402	801	A/G	3	2	ORF	no	GO:0008270,GO:0055114,GO:0016616	5-dehydrogenase	AT5G51970.1,AT5G51970.2	MU24788	Chr3	12324191	12337994	6.21e-159	16	0.609	map		x					x
CUTC002274	C002274	1131	159	A/G	8	5	ORF	no	GO:0003723,GO:0005737,GO:0006413,GO:0003743	translation initiation factor 4E-1	AT4G18040.1	-	Chr1	16618868	16621731	3.94e-106	13	0.956	map					x	x	x
CUTC002327	C002327	1200	330	C/T	2	11	ORF	no	GO:0046872	finger protein CONSTANS-LIKE 4	AT5G24930.1	MU22556	Chr2	19977338	19978662	0.00e+00	9	0.884	map			x
CUTC002394	C002394	1298	777	A/T	11	2	ORF	no	GO:0030246,GO:0019318,GO:0004034,GO:0009536	1-epimerase	AT3G17940.1	MU22410	Chr1	2744854	2746901	1.00e-165		0.900	no map		x	x	x		x	x
CUTC002413	C002413	853	293	C/G	3	6	ORF	no	GO:0008235,GO:0009987,GO:0004177,GO:0006508	protein 2G4	-	-	Chr3	27459224	27459974	3.05e-115		0.764	f	no clusters
CUTC002425	C002425	1170	320	A/T	6	6	ORF	no	GO:0006511,GO:0009700,GO:0004298,GO:0005515,GO:0019773,GO:0009507,GO:0005773,GO:0022626,GO:0009816,GO:0005634,GO:0005886	subunit alpha type-7	AT5G66140.1	MU26773	Chr6	25885440	25888849	4.49e-131	8	0.918	map		x	x			x	x
CUTC002428	C002428	1497	261	C/T	8	3	ORF	no	GO:0004334,GO:0046872,GO:0009074	-	AT1G12050.1	MU20563	Chr6	26416934	26420183	9.65e-137	8	0.990	map							x
CUTC002452	C002452	755	656	C/G	11	5	UTR	no	GO:0006468,GO:0005524,GO:0004674	serine/threonine-protein kinase	-	MU22278	Chr1	4351315	4352056	7.06e-111		0.965	f	low cluster separation	x
CUTC002459	C002459	1260	505	A/C	5	7	ORF	yes(ClaI)	GO:0043565,GO:0003700,GO:0008270,GO:0006355	transcription factor 15	AT3G06740.1	-	Chr3	10937954	10938859	2.07e-85	10	0.970	map		x		x			x
CUTC002508	C002508	1764	1096	C/T	7	2	ORF	no	GO:0016624,GO:0008661,GO:0016114,GO:0009507,GO:0009228	1-deoxy-D-xylulose-5-phosphate synthase, chloroplastic	AT3G21500.2,AT4G15560.1	MU32904	Chr6	4775734	4777964	0.00e+00	7	0.842	map		x		x		x	x
													Chr1	15219650	15222853	0.00e+00
													Chr3	6007348	6009547	0.00e+00
CUTC002510	C002510	1386	835	C/T	4	4	ORF	no	GO:0000910,GO:0032153,GO:0009651,GO:0005515,GO:0009507,GO:0005886	GTPase-activating protein 2	AT5G19320.1	-	Chr3	10010351	10011685	0.00e+00	6	0.971	map		x		x			x
CUTC002514	C002514	999	406	C/G	3	5	ORF	no	GO:0042802,GO:0009505,GO:0004252,GO:0016023,GO:0006508,GO:0043086,GO:0048046	protease	AT2G05920.1	-	Chr1	22618909	22620019	0.00e+00	3	0.895	map		x		x		x	x
CUTC002528	C002528	1088	476	A/G	6	4	ORF	no	GO:0009536	DCL, chloroplastic	AT1G45230.1,AT1G45230.2	MU22634	Chr4	21188288	21190794	5.69e-108	21	0.944	map		x		x		x	x
CUTC002530	C002530	1177	795	C/T	2	3	ORF	no	-	SNARE 11 protein	AT1G15880.1	-	Chr4	1177155	1180135	4.56e-114	19	0.983	map		x		x			x
CUTC002567	C002567	1593	351	C/G	4	6	ORF	yes(BanI)	GO:0005515,GO:0016021,GO:0009535,GO:0051205	membrane protein PPF-1	AT2G28800.1	MU24536	Chr1	17897429	17903117	0.00e+00	19	0.785	map		x				x	x
CUTC002581	C002581	1006	603	A/T	7	3	ORF	no	GO:0008152,GO:0008168,GO:0005739	methyltransferase	AT1G24480.1	-	Chr5	21451294	21452067	2.85e-133	2	0.763	map		x					x
CUTC002601	C002601	1420	898	A/T	8	6	ORF	no	GO:0055085,GO:0016021,GO:0006098,GO:0042626,GO:0055114,GO:0005524,GO:0004616,GO:0050661	transporter C family member 10	AT3G59140.1	-	Chr3	18406411	18407711	9.86e-161	13	0.944	map		x				x	x
CUTC002647	C002647	965	581	C/G	2	6	ORF	no	GO:0003779,GO:0005622	-	AT3G46010.2	-	Chr4	11763855	11764489	7.27e-86		0.988	f	low cluster separation
CUTC002650	C002650	1669	462	C/T	3	6	ORF	no	-	-	AT3G63000.1	MU24908	Chr5	3372763	3378335	0.00e+00	14	0.807	map		x		x
CUTC002672	C002672	1324	1132	G/T	5	11	ORF	no	GO:0046029,GO:0055114,GO:0045551,GO:0008270	mannitol dehydrogenase	AT4G37990.1,AT4G37980.1	MU19741	Chr6	24511111	24513405	3.33e-179	20	0.898	map		x		x		x
CUTC002679	C002679	1140	693	C/T	4	9	ORF	no	GO:0005515	IAP-associated factor homolog	AT5G14240.1	MU27815	Chr3	34873708	34875961	5.24e-116	12	0.848	map		x					x
CUTC002686	C002686	1300	387	G/T	8	5	ORF	no	GO:0005777,GO:0055114,GO:0008270,GO:0005515,GO:0003960	oxidoreductase-like protein 2 homolog	AT3G56460.1	MU27927	Chr5	27165092	27168374	5.62e-165	1	0.943	map		x		x		x
CUTC002688	C002688	1337	598	A/T	2	5	ORF	no	GO:0016023,GO:0055114,GO:0004197,GO:0006508,GO:0005634,GO:0032440	cysteine proteinase 2	AT1G20850.1	-	Chr4	23138267	23139800	0.00e+00	21	0.861	map		x					x
CUTC002694	C002694	1063	855	A/G	3	10	ORF	no	GO:0020037,GO:0015671,GO:0019825	GLB3 oxygen transporter	AT4G32690.1	MU27570	Chr2	18930923	18933642	9.91e-91	9	0.957	map		x	x	x			x
CUTC002712	C002712	750	461	C/T	12	4	ORF	no	GO:0006457,GO:0051082,GO:0031072,GO:0009536	DNAJ heat shock N-terminal domain-containing protein	AT5G59610.1	MU39424	Chr6	12301111	12303920	5.07e-82	14	0.821	map		x		x			x
CUTC002741	C002741	778	329	A/G	3	10	ORF	no	-	F-box/LRR-repeat protein 8	-	MU40021	Chr4	21397397	21398082	1.77e-114	22	0.951	map		x				x	x
CUTC002747	C002747	1777	471	A/T	2	2	ORF	no	GO:0003876,GO:0009168,GO:0005515	deaminase	AT2G38280.1,AT2G38280.2	MU20888	Chr4	12859516	12865001	3.34e-164	20	0.703	map		x	x	x		x	x
CUTC002779	C002779	1138	354	C/T	3	4	ORF	no	GO:0009941,GO:0045454,GO:0009570,GO:0009534	CDSP32 (CHLOROPLASTIC DROUGHT-INDUCED STRESS PROTEIN OF 32 KD)	AT1G76080.1	MU27407	Chr2	15525629	15526380	1.03e-116	17	0.640	map		x				x	x
CUTC002822	C002822	1328	704	C/T	5	4	ORF	no	GO:0051246,GO:0019787,GO:0043687	carrier protein E2 32	AT3G17000.1	MU38311	Chr3	11037558	11039767	7.54e-121	10	0.964	map					x	x
CUTC002827	C002827	1373	1251	A/T	3	2	ORF	no	GO:0006098,GO:0009536,GO:0017057	6-phosphogluconolactonase 4, chloroplastic	AT5G24400.1	MU22693	Chr5	3410670	3413070	2.65e-146	14	0.762	map			x				x
CUTC002836	C002836	918	493	C/T	14	4	ORF	no	GO:0006468,GO:0004713,GO:0004712,GO:0005524,GO:0004709	kinase HT1	AT2G24360.1	MU21397	Chr2	5495963	5503294	0.00e+00	9	0.982	map					x	x	x
CUTC002838	C002838	1377	1052	A/G	3	4	ORF	no	GO:0046983,GO:0006350,GO:0050794	protein IAA27	AT4G29080.1	-	Chr1	11630994	11633854	1.96e-150	18	0.738	map		x				x
CUTC002852	C002852	939	312	A/G	3	7	ORF	no	-	SOUL-1 binding	AT2G37970.1	MU30591,MU27528	Chr3	27788819	27789634	6.38e-125	6	0.682	map					x	x	x
CUTC002906	C002906	1210	617	A/T	3	2	ORF	no	-	domain-containing protein 72	-	MU28133	Chr3	5109802	5110744	1.93e-108		0.828	f	no clusters
CUTC002909	C002909	1224	415	A/C	2	11	ORF	no	-	AAR3 (antiauxin-resistant 3)	-	-	Chr5	26314805	26319331	6.66e-109		0.908	f	low cluster separation
CUTC002947	C002947	673	335	A/G	12	4	ORF	no	GO:0030414,GO:0016023	proteinase inhibitor 5	AT5G47550.1	MU21271	Chr1	11206611	11206910	7.09e-41	5	0.846	map		x		x		x	x
CUTC002948	C002948	554	438	A/C	3	2	ORF	no	GO:0015078,GO:0000276,GO:0015986	mitochondrial ATP synthase g subunit family protein	AT4G29480.1	-	Chr2	305943	307256	2.69e-58	23	0.831	map		x					x
CUTC002979	C002979	824	204	A/G	4	3	ORF	no	GO:0016579,GO:0004842,GO:0051246	enzyme E2 variant 1B	AT1G70660.1	-	Chr5	19301857	19306776	1.58e-70		0.955	no map		x		x		x	x
CUTC002980	C002980	1172	526	C/T	5	3	ORF	no	GO:0016757	UDP-glucosyltransferase	AT2G43820.1	MU26095	Chr7	3259073	3261185	9.06e-179	15	0.774	map		x	x
CUTC003029	C003029	1196	453	A/T	3	3	ORF	no	GO:0005737,GO:0035242,GO:0019919,GO:0016277,GO:0008469,GO:0035241,GO:0010228	arginine N-methyltransferase 4.2	AT1G04870.1,AT1G04870.2	MU21738	Chr1	13582467	13586349	8.44e-140	18	0.966	map		x				x
CUTC003049	C003049	1124	906	A/G	5	6	ORF	no	-	DEHYDRATION-INDUCED 19 homolog 4	AT3G06760.1	MU27497	Chr6	14900777	14904006	1.09e-110	7	0.915	map							x
CUTC003097	C003097	1138	156	C/T	3	4	ORF	no	GO:0003968	protein VPA0103	AT2G40600.1	MU23558	Chr5	10039487	10050614	5.65e-85	2	0.945	map		x				x	x
CUTC003100	C003100	1180	637	C/T	5	3	ORF	no	GO:0008670,GO:0055114,GO:0005488,GO:0016020	2,4-dienoyl-CoA reductase	AT3G12800.1	MU27807	Chr7	8706014	8709184	6.29e-146	15	0.872	map					x	x	x
CUTC003102	C003102	1614	1188	C/T	6	7	ORF	no	GO:0043565,GO:0003700,GO:0005634,GO:0006355	zipper protein HAT5	-	MU20986	Chr1	5003072	5005209	1.00e-173	5	0.938	map		x				x	x
CUTC003121	C003121	1175	598	C/T	6	4	ORF	yes(ZraI)	GO:0016020,GO:0005739,GO:0009536	-	AT1G43580.1	-	Chr6	1896119	1897489	4.84e-161	12	0.937	map					x	x	x
CUTC003147	C003147	1748	748	A/G	2	3	ORF	no	GO:0006468,GO:0008353,GO:0005524	kinase MHK	AT5G45430.1	MU22051	Chr3	722754	726577	2.51e-177		0.927	f	> 3 clusters						x
CUTC003171	C003171	676	288	A/G	12	4	ORF	no	-	yippee-like At4g27740	AT4G27740.1	-	Chr5	3465522	3466342	3.50e-47	14	0.933	map		x					x
CUTC003173	C003173	994	324	A/G	9	4	ORF	no	GO:0051219	constitutive active ROPs 3	AT5G60210.1	MU29835	Chr6	13994570	13995366	1.11e-115	4	0.984	map					x	x	x
CUTC003349	C003349	1415	901	C/T	6	4	ORF	no	-	iqd9 (IQ-domain 9) calmodulin binding	AT2G33990.1	MU25653	Chr6	27503814	27508152	1.62e-152	8	0.695	map						x	x
CUTC003350	C003350	1607	1224	C/T	2	7	ORF	no	GO:0016491,GO:0008270,GO:0005886	S-acyltransferase At3g26935	AT3G26935.1	-	Chr3	22040527	22044201	0.00e+00		0.911	m							x
CUTC003363	C003363	1135	926	G/T	8	4	ORF	no	GO:0004872,GO:0046923,GO:0016023,GO:0006621,GO:0016021,GO:0005739,GO:0015031	ER lumen protein retaining receptor C28H8.4	AT1G75760.1	MU40367	Chr3	36430544	36433306	4.45e-142	21	0.948	map		x				x	x
CUTC003369	C003369	597	422	A/G	24	4	ORF	no	-	RNA-dependent RNA polymerase 2	-	MU37909	Chr1	1048510	1049028	2.39e-98		0.836	no map			x				x
CUTC003390	C003390	1235	681	C/T	8	3	ORF	no	GO:0045449,GO:0003700,GO:0005634	factor bHLH79	AT5G62610.1	-	Chr1	1261087	1264241	1.04e-111	3	0.989	map		x				x	x
CUTC003393	C003393	1172	425	A/T	5	2	ORF	no	GO:0003723,GO:0005737,GO:0005634,GO:0000166,GO:0006413,GO:0003743	translation initiation factor 3 subunit B	AT5G27640.1,AT5G27640.2	MU38241	Chr7	9935721	9936983	9.86e-160	12	0.943	map		x	x				x
CUTC003408	C003408	979	76	C/G	6	5	ORF	no	GO:0006457,GO:0016021,GO:0055114,GO:0032440,GO:0003755,GO:0005528,GO:0006486,GO:0004579,GO:0005783,GO:0009543	FKBP-type peptidyl-prolyl cis-trans isomerase 1	AT1G20810.1	MU20797	Chr4	23109189	23111672	1.71e-87	21	0.872	map		x					x
CUTC003431	C003431	1233	299	G/T	8	3	ORF	no	GO:0055114,GO:0006508,GO:0005634,GO:0032440,GO:0004197	cysteine proteinase 1	-	MU21662	Chr7	1478369	1479772	0.00e+00		0.793	no map		x					x
CUTC003461	C003461	1490	819	A/G	3	3	ORF	no	GO:0004683,GO:0006468,GO:0005524,GO:0007165	protein kinase 18	AT5G58380.1	-	Chr4	13328298	13329720	0.00e+00	20	0.935	map					x	x
CUTC003485	C003485	1152	129	C/T	2	3	ORF	yes(MseI)	GO:0009536,GO:0016020	phosphatidic acid phosphatase-related	AT3G50920.1,AT3G50920.2,AT5G66450.1	MU40251	Chr6	12995355	25423925	7.18e-111	20	0.955	map						x
CUTC003488	C003488	1216	747	C/T	8	2	ORF	no	GO:0030170,GO:0009058,GO:0004069	aminotransferase	AT1G80360.1	MU38174	Chr7	17511344	17514898	4.52e-168	7	0.862	map			x				x
CUTC003505	C003505	565	143	A/C	5	6	ORF	no	GO:0019773,GO:0005886,GO:0006511,GO:0004298	PAF2 endopeptidase/ peptidase/ threonine-type endopeptidase	-	-	Chr2	17385061	17385580	4.33e-75	9	0.860	map		x		x		x	x
CUTC003513	C003513	1148	162	A/T	3	2	ORF	no	GO:0050321,GO:0004872,GO:0006468,GO:0016023,GO:0005515,GO:0055114,GO:0005524,GO:0004674,GO:0032440	inactive leucine-rich repeat receptor-like protein kinase	AT3G28040.1	MU31922	Chr4	2078434	2079372	0.00e+00	6	0.980	map		x				x	x
CUTC003546	C003546	1611	1422	A/G	4	10	ORF	no	GO:0050660,GO:0022900,GO:0015036,GO:0016656	monodehydroascorbate reductase, cytoplasmic isoform 2	AT3G27820.1	MU24530	Chr5	18583283	18586851	0.00e+00	1	0.841	map		x				x	x
CUTC003584	C003584	706	441	A/G	8	3	ORF	no	GO:0045454	thioredoxin family protein	AT3G53220.1	MU38697	Chr6	20976177	20977033	3.99e-70	8	0.917	map						x	x
CUTC003601	C003601	1045	241	G/T	4	2	ORF	no	GO:0004872,GO:0016301,GO:0016023,GO:0005515,GO:0055114,GO:0007165,GO:0032440	embryogenesis receptor kinase 1	-	MU20003	Chr1	23415389	23418348	8.83e-85	18	0.969	map		x					x
CUTC003616	C003616	1708	1169	A/G	2	3	ORF	no	GO:0030170,GO:0042286,GO:0015995,GO:0008483,GO:0009507	2,1-aminomutase, chloroplastic	AT3G48730.1	MU22825	Chr7	4162887	4165816	0.00e+00		0.874	f	> 3 clusters
CUTC003700	C003700	1319	508	G/T	6	3	ORF	no	GO:0009693,GO:0009835,GO:0031418,GO:0005506,GO:0009815,GO:0055114	oxidase	-	-	Chr6	26464366	26465676	2.70e-174	8	0.926	map		x	x				x
CUTC003719	C003719	1626	394	C/T	2	3	ORF	no	GO:0045449,GO:0046983,GO:0009734,GO:0005634	protein IAA9	AT5G65670.2	MU20606	Chr2	18484766	18488508	0.00e+00	17	0.908	map			x				x
CUTC003752	C003752	1074	768	C/T	7	2	ORF	no	GO:0046872	zinc finger (C3HC4-type RING finger) family protein	AT4G27470.1	MU21941	Chr4	20803538	20804376	1.34e-107	12	0.984	map					x	x	x
CUTC003783	C003783	957	435	A/G	2	4	ORF	no	GO:0006468,GO:0005524,GO:0004674	kinase SNT7, chloroplastic	AT1G68830.1	MU31907	Chr3	3806272	3808384	4.27e-113	2	0.948	map		x		x			x
CUTC003828	C003828	1331	691	C/G	5	4	ORF	no	-	deacetylase HDT1	AT5G22650.2	MU27743	Chr6	10572208	10579800	4.11e-66	4	0.956	map		x				x	x
CUTC003831	C003831	1152	718	A/G	3	3	ORF	no	-	ETHYLENE INSENSITIVE 3	-	-	Chr1	23382529	23383831	1.22e-139	3	0.844	map						x	x
CUTC003838	C003838	1727	1001	C/T	2	2	ORF	yes(PvuII)	-	binding	-	-	Chr7	17189427	17191213	0.00e+00	7	0.823	map			x			x	x
CUTC003897	C003897	1038	673	C/T	4	11	ORF	no	GO:0005852,GO:0006446,GO:0003743,GO:0005634,GO:0043022	translation initiation factor 3 subunit K	-	MU21750	Chr1	22816988	22819658	4.84e-85	18	0.959	map		x		x		x	x
CUTC003917	C003917	1484	698	C/T	6	2	ORF	no	GO:0016021,GO:0008271,GO:0008272,GO:0055085	transporter 3.1	AT3G51895.1	MU41916	Chr3	9727383	39047987	3.26e-147	10	0.941	map			x				x
CUTC003920	C003920	1017	551	C/T	6	4	ORF	no	GO:0016874,GO:0008641,GO:0019941,GO:0006464,GO:0005886,GO:0005524	enzyme E1 2	-	-	Chr6	11817497	11818288	2.91e-145	14	0.866	map					x	x	x
CUTC003929	C003929	1428	672	C/G	2	3	ORF	no	GO:0009809,GO:0016621	cinnamoyl-CoA reductase-related	AT5G14700.1	MU22506	Chr3	33450079	33456641	1.28e-118		0.940	no map		x		x		x
CUTC003963	C003963	1139	381	C/T	2	2	ORF	no	GO:0042802,GO:0004252,GO:0016023,GO:0006508,GO:0043086	protease	AT5G51750.1	-	Chr3	12131515	12132482	4.91e-180	16	0.838	map		x	x				x
CUTC003972	C003972	1604	605	C/T	3	5	ORF	no	GO:0019253,GO:0009941,GO:0051287,GO:0055114,GO:0006006,GO:0009570,GO:0016020,GO:0004365,GO:0048046,GO:0047100	dehydrogenase A, chloroplastic	-	MU20058	Chr3	15720518	15722075	0.00e+00	6	0.739	map			x				x
CUTC003988	C003988	1634	879	A/G	3	3	ORF	no	-	repeat-containing protein At1g02150	AT1G02150.1	-	Chr3	7945247	7946521	0.00e+00	10	0.796	map		x				x
CUTC004010	C004010	1680	1310	C/T	3	7	ORF	no	GO:0006526,GO:0030170,GO:0009570,GO:0005739,GO:0003992	aminotransferase, mitochondrial	AT1G80600.1	MU41606	Chr7	17104134	17106072	0.00e+00	7	0.896	map		x	x			x	x
CUTC004023	C004023	1303	879	A/G	6	5	ORF	no	GO:0055114,GO:0044237,GO:0050662,GO:0050577	GDP-L-fucose synthase 2	AT1G17890.2,AT1G17890.3,AT1G17890.1	MU21745	Chr2	3787391	3788611	0.00e+00		0.947	no map		x		x		x	x
CUTC004074	C004074	1138	224	A/G	5	3	ORF	no	GO:0005488	RNA-binding protein GRP2A	-	MU35095	Chr7	3447361	3448339	1.77e-96	3	0.959	map		x					x
CUTC004091	C004091	1448	984	A/G	6	4	ORF	no	GO:0030528,GO:0003676,GO:0006350	transcription elongation factor-related	AT5G09850.1	MU21180	Chr6	22529967	22531669	2.01e-164	20	0.799	map		x		x		x	x
CUTC004134	C004134	1351	514	C/T	3	2	ORF	no	GO:0008270	zinc finger (C3HC4-type RING finger) family protein	AT5G05830.1	MU35931	Chr3	27812594	27815402	5.92e-135	10	0.856	map							x
CUTC004187	C004187	1620	692	C/T	6	3	ORF	no	GO:0004842,GO:0000151,GO:0005488,GO:0016567	domain-containing protein 9	AT3G07360.1	MU24224	Chr3	24629397	24630577	0.00e+00	14	0.984	map		x				x	x
CUTC004206	C004206	1450	712	C/T	3	2	ORF	no	GO:0042802,GO:0005249,GO:0055085,GO:0006813,GO:0016021,GO:0009536	channel AKT2/3	AT4G22200.1	MU31318	Chr3	14669124	14671069	0.00e+00		0.977	f	low cluster separation
CUTC004207	C004207	683	490	A/G	3	6	ORF	no	GO:0045449,GO:0043565,GO:0003700,GO:0005634	WRKY70 transcription factor/ transcription repressor	-	MU21364	Chr3	27179835	27180344	7.83e-55		0.823	f	no clusters
CUTC004240	C004240	1301	419	A/C	4	5	ORF	no	GO:0004004,GO:0003723,GO:0005524,GO:0005829,GO:0005739	pre-mRNA-splicing factor ATP-dependent RNA helicase	AT3G26560.1	-	Chr2	2288355	2290219	0.00e+00	9	0.942	map		x	x	x		x	x
CUTC004258	C004258	1257	769	A/T	6	2	ORF	no	-	late embryogenesis abundant protein-related	AT5G54370.1	MU36912	Chr3	35223703	35225038	0.00e+00	21	0.893	map		x				x
CUTC004289	C004289	1109	523	A/G	4	4	ORF	no	GO:0005515	-	AT2G44740.1	MU37533	Chr3	7950424	7951936	1.07e-107	6	0.884	map		x				x	x
CUTC004296	C004296	915	563	A/G	2	2	ORF	no	GO:0009733,GO:0009416	indole-3-acetic acid-amido synthetase GH3.5	AT2G46370.1,AT2G46370.2,AT2G46370.3	MU25462	Chr3	6877664	6878877	2.21e-144	10	0.885	map		x					x
CUTC004305	C004305	1701	1104	A/G	3	6	ORF	no	-	SLT1 (sodium- and lithium-tolerant 1)	AT2G37570.1	MU39429	Chr3	28139455	28141001	0.00e+00		0.906	f	> 3 clusters						x
													Chr4	11827999	11829507	0.00e+00
													Chr6	12531628	12533103	0.00e+00
CUTC004329	C004329	911	350	A/G	2	6	ORF	no	GO:0043565,GO:0003700,GO:0005634,GO:0006355	homeotic protein APETALA 1	-	-	Chr6	16818317	16823528	3.59e-66		0.950	m							x
CUTC004458	C004458	1446	424	C/T	4	2	ORF	no	GO:0005739,GO:0009507,GO:0008934	IMPL1, chloroplastic	AT1G31190.1	MU37986	Chr1	11213680	11238441	2.27e-151	5	0.951	map		x		x		x	x
CUTC004473	C004473	918	602	A/G	4	5	ORF	no	GO:0005488	kinesin light chain-related	AT5G53080.1	-	Chr5	3505947	3507100	5.23e-79	14	0.917	map			x			x	x
CUTC004499	C004499	1212	561	C/T	3	4	ORF	no	GO:0003676,GO:0046872	finger CCCH domain-containing protein 14	-	MU39528	Chr4	17672111	17672931	1.61e-148	20	0.972	map		x				x	x
CUTC004526	C004526	1442	1062	A/G	2	8	ORF	no	GO:0004222,GO:0006508,GO:0009535	EGY2 metalloendopeptidase	AT5G05740.2	MU35649	Chr6	1165572	1169507	4.86e-167		0.978	f	low cluster separation
CUTC004539	C004539	842	255	A/C	8	2	ORF	no	GO:0005739	mitochondrial glycoprotein family protein	AT1G80720.1	-	Chr7	17059000	17060859	1.20e-95	11	0.927	map					x	x	x
CUTC004601	C004601	1246	781	G/T	2	7	UTR	yes(EcoRI)	-	-	-	MU36638	Chr3	23574347	23575497	2.00e-146	15	0.947	map		x	x				x
CUTC004611	C004611	1132	507	C/T	3	2	ORF	no	GO:0016023,GO:0016021	RUPTURED POLLEN GRAIN 1	AT5G23660.1	-	Chr1	6084728	6095586	6.12e-86	13	0.911	map		x				x	x
CUTC004633	C004633	1415	549	A/G	2	5	ORF	no	GO:0016023,GO:0005739,GO:0016757	-	AT3G61130.1	MU38729	Chr6	5041271	5042658	0.00e+00	11	0.959	map		x				x	x
CUTC004684	C004684	740	302	C/T	4	3	ORF	yes(SalI)	GO:0006457,GO:0051082,GO:0006950,GO:0031072	homolog subfamily B member 1	-	-	Chr7	2097245	2098379	1.09e-107	3	0.908	map							x
CUTC004703	C004703	1197	766	G/T	4	4	ORF	no	GO:0006468,GO:0016023,GO:0004713,GO:0005524	serine/threonine-protein kinase	AT1G52310.1	-	Chr1	6247984	6249030	1.96e-173	13	0.940	map		x		x		x	x
CUTC004753	C004753	1305	459	C/T	6	2	ORF	no	GO:0009295,GO:0006355	PTAC13 (PLASTID TRANSCRIPTIONALLY ACTIVE13) transcription elongation regulator	AT3G09210.1	MU29541	Chr4	12492005	12493952	2.94e-138	8	0.935	map						x	x
CUTC004763	C004763	831	433	C/T	3	6	ORF	no	GO:0008152,GO:0016787,GO:0009536	haloacid dehalogenase-like hydrolase family protein	AT3G10970.1,AT3G10970.2,AT3G10970.3	MU22765	Chr5	9869890	9870969	3.32e-70	2	0.892	map		x	x	x			x
CUTC004793	C004793	1054	245	C/G	6	3	ORF	no	GO:0008152,GO:0005737,GO:0008119	thiol methyltransferase 2	AT2G43940.1	MU32799	Chr4	16648744	16657477	4.53e-68	8	0.934	map		x	x				x
CUTC004878	C004878	1852	1256	C/T	2	2	ORF	yes(BspEI )	GO:0006350,GO:0050789	domain-containing transcription factor VRN1	-	MU21685	Chr2	11589116	11593549	0.00e+00	4	0.959	map		x				x	x
CUTC004893	C004893	977	644	C/T	12	4	ORF	yes(PstI )	GO:0016020,GO:0005515,GO:0009507,GO:0019031	TIC110 (TRANSLOCON AT THE INNER ENVELOPE MEMBRANE OF CHLOROPLASTS 110)	AT1G06950.1	MU25429	Chr1	19029404	19030289	6.17e-116	19	0.902	map					x	x	x
CUTC004934	C004934	1247	590	C/T	3	3	ORF	no	GO:0042907,GO:0015720,GO:0015210,GO:0005274,GO:0015857,GO:0016023,GO:0042906,GO:0016020	permease 2	AT2G03530.1,AT2G03530.2	-	Chr7	12462364	12464923	8.67e-135	2	0.933	map					x	x	x
													Chr5	22987625	22993941	1.15e-134
CUTC004967	C004967	1295	791	A/T	2	3	ORF	no	GO:0045551,GO:0005515,GO:0055114,GO:0009809,GO:0008270,GO:0048046,GO:0046029	mannitol dehydrogenase	AT4G39330.1	MU22764	Chr2	14387055	14407339	2.20e-154		0.771	m							x
CUTC004972	C004972	940	606	C/T	7	3	ORF	yes(ClaI)	GO:0009651	polypeptide-associated complex subunit alpha-like protein 2	AT3G49470.1	-	Chr4	15780606	15784562	2.74e-35	14	0.973	map		x	x	x			x
CUTC004993	C004993	1686	212	A/G	4	3	ORF	no	GO:0004337,GO:0016491,GO:0016117,GO:0004311,GO:0000287,GO:0000010,GO:0004161,GO:0009507	pyrophosphate synthase, chloroplastic	AT4G36810.1	MU38590	Chr2	14037301	14038716	0.00e+00	4	0.927	map					x		x
CUTC004995	C004995	1179	205	G/T	4	2	ORF	no	GO:0008442,GO:0006098,GO:0055114,GO:0009536,GO:0006573,GO:0008679,GO:0004616,GO:0050662	oxidoreductase GLYR1	AT1G17650.1	-	Chr3	34586903	34606471	1.23e-125	19	0.978	map		x		x		x	x
CUTC004998	C004998	1607	637	A/G	4	4	ORF	no	GO:0016740	receptor-like protein kinase At5g24010	-	MU20320	Chr6	529617	531153	0.00e+00	11	0.936	map					x	x	x
CUTC005014	C005014	975	495	A/G	4	5	ORF	yes(PvuII )	-	ADP-ribosylation factor GTPase-activating protein AGD11	AT5G47710.1,AT5G47710.2	MU26266	Chr6	26304734	26306106	7.98e-90	20	0.961	map		x		x			x
CUTC005026	C005026	1013	631	A/G	5	6	ORF	no	GO:0008270,GO:0003677	finger A20 and AN1 domain-containing stress-associated protein 8	AT1G51200.1,AT1G51200.2	-	Chr1	24075463	24076247	1.06e-98	18	0.889	map		x				x	x
CUTC005027	C005027	1294	966	C/G	8	5	ORF	no	GO:0016757	galacturonosyltransferase-like 3	AT1G13250.1	MU26716	Chr5	23407988	23408995	0.00e+00	2	0.904	map		x		x		x	x
CUTC005089	C005089	2336	445	C/T	3	2	ORF	no	GO:0004475,GO:0046686,GO:0009058	guanyltransferase alpha-B	AT1G74910.1,AT1G74910.2	MU20697	Chr1	1169514	1173518	2.71e-152		0.734	f	no clusters
CUTC005102	C005102	891	568	A/T	4	6	ORF	no	GO:0004553,GO:0005886,GO:0031225,GO:0044238	endo-1,3-beta-glucosidase 4	-	-	Chr1	25120441	25123319	2.25e-96	18	0.894	map					x	x	x
CUTC005128	C005128	919	335	C/T	4	2	ORF	no	GO:0016787	deacetylase 5	AT5G61060.1	-	Chr1	1778429	1780116	9.21e-92		0.949	no map		x	x
CUTC005152	C005152	637	246	A/T	5	6	ORF	no	GO:0016021,GO:0006865,GO:0015171	histidine transporter-like 8	AT1G47670.1	-	Chr4	20912111	20912727	1.33e-91		0.928	f	low cluster separation
CUTC005183	C005183	1497	407	C/G	5	3	ORF	yes(HindIII)	GO:0006979,GO:0020037,GO:0055114,GO:0004601	-	-	MU20073	Chr4	11013530	11014687	2.69e-154	4	0.946	map					x	x	x
CUTC005187	C005187	1351	433	A/T	2	5	ORF	no	GO:0003723,GO:0005634,GO:0000166,GO:0008270	factor U2af small subunit A	AT1G27650.1	MU22929	Chr4	23183653	23184945	1.12e-167	21	0.791	map		x					x
CUTC005379	C005379	647	134	A/G	3	3	ORF	no	GO:0005829,GO:0006950,GO:0005634,GO:0002238	universal stress protein (USP) family protein	-	-	Chr3	35053182	35053824	8.92e-50	21	0.842	map					x	x	x
CUTC005440	C005440	1125	531	A/G	3	3	ORF	no	GO:0006810,GO:0016020,GO:0005215	aquaporin SIP2-1	AT3G56950.1	MU39490	Chr3	18220169	31635094	7.47e-113	6	0.819	map		x		x			x
CUTC005443	C005443	912	752	C/T	3	5	UTR	yes(PvuII )	GO:0006979	-	AT5G02020.1	MU20284	Chr4	12318683	12320464	9.13e-37	8	0.945	map					x	x	x
CUTC005483	C005483	860	264	G/T	3	5	ORF	no	GO:0005249,GO:0055085,GO:0006813,GO:0016021	nucleotide-gated ion channel 1	-	MU38428	Chr5	3598946	3599537	8.55e-92	14	0.961	map			x			x	x
CUTC005517	C005517	1060	608	A/T	3	5	ORF	no	GO:0006807,GO:0016023,GO:0016151	UREF (urease accessory protein F) nickel ion binding	AT1G21840.1	MU22411	Chr2	3282070	3282798	3.01e-128	9	0.847	map		x				x	x
CUTC005518	C005518	1516	1063	C/T	11	3	ORF	no	GO:0005737,GO:0042802,GO:0006479,GO:0008469	protein arginine N-methyltransferase 1.1	AT4G29510.1	MU25028	Chr1	21968561	21972448	2.14e-163	3	0.947	map		x		x		x	x
CUTC005597	C005597	1037	213	C/G	2	3	ORF	no	GO:0016021,GO:0006857,GO:0005215	transporter PTR5	AT1G22540.1	-	Chr5	6413345	6415264	4.93e-141		0.955	f	low cluster separation
CUTC005715	C005715	838	558	C/T	5	3	ORF	no	GO:0016740,GO:0004462	glutathione S-transferase GSTU6	AT1G10370.1	-	Chr4	12400033	12400660	4.47e-40	2	0.969	map		x				x	x
CUTC005730	C005730	1131	869	A/G	5	7	ORF	yes(PstI )	-	-	-	MU23826	Chr5	5254313	5255465	7.20e-141	14	0.936	map			x				x
CUTC005773	C005773	994	587	A/G	4	7	ORF	yes(HindIII)	GO:0005524,GO:0055114,GO:0006950,GO:0032440	shock cognate 70 kDa protein 2	-	-	Chr5	17970087	17970924	1.83e-154	2	0.992	map					x	x	x
CUTC005807	C005807	1143	802	C/G	4	6	ORF	no	-	RFL6 (TRF-LIKE 6) DNA binding / transcription factor	AT1G72650.1,AT1G72650.2	-	Chr1	8992178	8993720	6.09e-134	5	0.884	map		x				x	x
CUTC005837	C005837	1528	941	A/G	3	5	ORF	no	GO:0030570	pectate lyase 13	AT3G55140.1	MU33716	Chr4	11657452	11660315	0.00e+00	8	0.958	map		x		x			x
CUTC005864	C005864	1029	601	A/G	3	5	ORF	no	-	receptor-like serine/threonine-protein kinase RCH1	AT1G65380.1	-	Chr1	26469356	26470333	0.00e+00	18	0.934	map					x	x	x
CUTC005908	C005908	1160	996	G/T	5	5	UTR	yes(EcoRI )	GO:0009536	erythroblast attacher	AT3G55070.1	MU21758	Chr5	7648036	7651969	5.03e-163	2	0.916	map			x				x
CUTC005917	C005917	1468	596	C/T	4	3	ORF	no	GO:0016020,GO:0006865,GO:0005275	histidine transporter 1	AT1G08230.2	MU31077	Chr5	24390511	24394635	1.48e-167	2	0.929	map		x				x	x
CUTC005937	C005937	1105	546	A/C	4	2	ORF	no	-	Brevis radix-like 4	AT5G20540.1	-	Chr2	152973	154899	1.64e-110		0.951	f	low cluster separation
CUTC006023	C006023	752	163	C/T	9	4	ORF	yes(HaeIII )	GO:0016226,GO:0005198,GO:0005739,GO:0051536	assembly protein IscA-like 1, mitochondrial	AT2G16710.1	MU22517	Chr5	24211085	24213570	4.99e-71		0.921	f	no clusters
CUTC006030	C006030	965	790	A/G	2	3	ORF	no	GO:0009536,GO:0005089	guanine nucleotide exchange factor 1	-	MU33684	Chr6	8705313	8706668	3.64e-111	4	0.829	map		x					x
CUTC006067	C006067	944	506	A/G	2	3	ORF	no	GO:0005794,GO:0005739	methyltransferase PMT21	-	MU26307	Chr3	24832645	24833762	9.63e-116	15	0.841	map		x		x			x
CUTC006129	C006129	1555	284	C/T	5	3	ORF	no	-	AtGRF9 (GROWTH-REGULATING FACTOR 9) transcription activator	AT2G45480.1	MU24127	Chr3	7592708	7595758	0.00e+00	6	0.988	map		x			x	x	x
CUTC006134	C006134	1491	654	C/T	5	2	ORF	no	GO:0008152,GO:0016020,GO:0008415	acyltransferase 6	AT2G38110.1	MU36747	Chr3	27687744	27690754	0.00e+00	10	0.846	map						x	x
CUTC006159	C006159	1026	488	A/G	3	5	ORF	no	GO:0000272,GO:0016161,GO:0043169	beta-amylase 9	-	MU25146	Chr6	4872351	4873130	9.32e-139	7	0.907	map		x		x	x	x	x
CUTC006162	C006162	911	631	A/C	7	3	ORF	no	GO:0004641,GO:0006189,GO:0005524,GO:0009507,GO:0005739	cyclo-ligase, chloroplastic	AT3G55010.1,AT3G55010.2	MU35253	Chr5	4299379	4301216	1.16e-90	2	0.916	map		x		x			x
CUTC006213	C006213	1150	350	C/G	5	3	ORF	no	GO:0004872,GO:0006468,GO:0005975,GO:0016023,GO:0005886,GO:0005515,GO:0055114,GO:0005524,GO:0004709,GO:0009507,GO:0032440	rotein kinase CLAVATA1	AT5G65700.1	-	Chr6	24326517	24327996	9.69e-159	8	0.712	map		x				x
CUTC006228	C006228	783	202	A/G	2	3	ORF	yes(MboI )	GO:0005515	protein PP2-A12	AT1G12710.1	MU27610	Chr3	3014837	3016025	1.91e-101	16	0.808	map		x				x	x
CUTC006249	C006249	892	299	G/T	3	7	ORF	no	GO:0005525,GO:0005886,GO:0005515,GO:0016787,GO:0007264,GO:0015031	protein ARA-1	AT2G31680.1	MU23012	Chr4	2337331	2339745	1.39e-118	6	0.948	map		x					x
CUTC006328	C006328	1067	659	A/G	4	3	ORF	no	GO:0009536,GO:0016020,GO:0019031	OEP37 ion channel	AT2G43950.1	MU39567	Chr6	19022729	19024408	6.89e-114	3	0.974	map		x				x	x
CUTC006395	C006395	1359	957	C/G	7	3	ORF	no	GO:0030154	protein SF21	AT5G11790.1	MU38650	Chr2	16211005	16214497	1.22e-128		0.886	no map		x		x			x
CUTC006591	C006591	1113	275	A/G	4	7	ORF	no	GO:0015708,GO:0048226,GO:0016021,GO:0015115	NIP2-1	-	MU20204	Chr3	32788736	32791821	2.04e-85	6	0.831	map					x	x	x
CUTC006595	C006595	1394	712	C/T	2	2	ORF	yes(PstI)	-	-	AT5G53900.2	MU38463	Chr4	20624829	20626788	1.91e-129	21	0.918	map		x				x	x
CUTC006631	C006631	621	253	C/T	3	5	ORF	no	GO:0016020,GO:0005315,GO:0006817,GO:0009507	phosphate transporter 2-1, chloroplastic	-	MU35249	Chr5	21760609	21761173	1.79e-90	13	0.984	map		x		x		x	x
CUTC006791	C006791	996	536	A/G	3	4	ORF	no	GO:0006189,GO:0016740,GO:0004642,GO:0009536	phosphoribosylformylglycinamidine synthase, chloroplastic	AT1G74260.1	-	Chr5	9580089	9581047	0.00e+00	2	0.967	map		x		x		x	x
CUTC006873	C006873	1275	507	A/G	2	2	ORF	no	GO:0016020,GO:0006865,GO:0015171,GO:0009536	histidine transporter 1	AT5G40780.1,AT5G40780.2	MU34247	Chr3	22623571	22624717	8.88e-145	6	0.871	map					x	x	x
CUTC006902	C006902	1554	1130	C/T	4	3	ORF	no	GO:0016020	ATRBL2 (Arabidopsis thaliana Rhomboid-like 2) serine-type endopeptidase	-	MU33117	Chr3	2769915	2772956	2.08e-138		0.988	no map			x				x
CUTC006905	C006905	694	174	C/T	2	3	ORF	yes(HaeIII )	GO:0016251,GO:0005669,GO:0006367	TAF7 (TBP-ASSOCIATED FACTOR 7) general RNA polymerase II transcription factor	AT1G55300.1,AT1G55300.2	MU30667,MU22258	Chr5	18141589	18143089	9.08e-52	2	0.994	map		x				x	x
CUTC006940	C006940	1304	1034	A/C	3	3	ORF	no	GO:0003743	translation initiation factor 3 subunit H	-	MU22547	Chr4	2021066	2023755	2.22e-131	6	0.862	map						x	x
CUTC007045	C007045	1003	576	A/C	4	2	ORF	no	GO:0008272,GO:0055085,GO:0016021,GO:0009536,GO:0008271	sulfate transporter 4.2	AT3G12520.1	-	Chr5	17658703	17660865	1.42e-104	2	0.950	map					x	x	x
CUTC007079	C007079	1557	1342	A/C	4	5	ORF	yes(ScaI )	GO:0016020,GO:0006865,GO:0005275	histidine transporter-like 2	-	-	Chr5	24376755	24394665	4.07e-177	2	0.843	map						x	x
CUTC007167	C007167	1341	459	A/C	2	6	ORF	no	GO:0022891,GO:0016021,GO:0055114,GO:0055085,GO:0032440,GO:0008643	polyol transporter 4	AT2G20780.1	MU36410	Chr6	9050339	9051562	0.00e+00	no linkage group	0.912	map		x				x	x
CUTC007271	C007271	1049	722	C/T	3	3	ORF	no	GO:0006511,GO:0005515,GO:0016874	protein FBW2	-	-	Chr4	6293116	6293955	1.05e-107		0.957	m							x
CUTC007304	C007304	654	196	C/T	2	2	ORF	no	GO:0030528	homolog protein 4	-	MU38461	Chr4	5609503	5610280	1.28e-74		0.977	m							x
CUTC007395	C007395	664	449	A/T	3	5	UTR	yes(BseRI)	GO:0051219,GO:0005739,GO:0009536	-	-	MU37206	Chr3	28444758	28445430	7.71e-69	10	0.829	map					x	x	x
CUTC007405	C007405	1058	743	A/G	3	4	ORF	no	GO:0008270,GO:0003676,GO:0005622,GO:0005515	ELF6 (EARLY FLOWERING 6) transcription factor	AT5G04240.1	MU28755	Chr6	18421785	18422753	3.83e-146	2	0.937	map		x				x	x
CUTC007447	C007447	961	232	A/C	2	2	ORF	yes(BglII)	GO:0033843,GO:0016021,GO:0016758,GO:0005739	glycosyltransferase 2	-	-	Chr3	10710706	10711392	8.13e-162	10	0.954	map						x	x
CUTC007458	C007458	1136	358	C/T	2	6	ORF	no	GO:0005515	protein NPR1	AT4G19660.1,AT5G45110.1	-	Chr4	5084639	5088049	2.86e-150		0.753	no map		x		x			x
CUTC007497	C007497	1318	490	C/T	4	3	ORF	no	GO:0031408,GO:0005506,GO:0055114,GO:0016165	-	-	MU39058	Chr2	2791530	2844708	1.84e-176	9	0.841	map					x	x	x
CUTC007598	C007598	1003	297	A/C	4	3	ORF	no	GO:0006457,GO:0003755,GO:0009536	FKBP-type peptidyl-prolyl cis-trans isomerase 5	AT1G18170.1	MU35457	Chr1	4477356	4478446	1.87e-92	5	0.806	map							x
CUTC007602	C007602	1127	532	C/T	3	3	ORF	no	GO:0003700,GO:0016602,GO:0006355	transcription factor Y subunit A-9	-	MU33326	Chr6	20632287	20633002	1.62e-96		0.822	m							x
CUTC007677	C007677	659	302	C/T	5	2	ORF	yes(HaeIII )	GO:0055114,GO:0008131	polyamine oxidase 2	-	-	Chr4	5015777	5016363	1.35e-74	16	0.690	map					x	x	x
CUTC007734	C007734	907	557	C/T	5	6	ORF	no	GO:0019861,GO:0045449,GO:0007275,GO:0005634,GO:0009536	SCARECROW	AT3G54220.1	MU28470	Chr4	9714567	9715761	1.28e-117	20	0.956	map			x
CUTC007803	C007803	1063	613	C/T	3	5	ORF	no	GO:0030528	factor bHLH93	-	MU20324	Chr2	18473378	18474233	1.63e-96	17	0.709	map			x				x
CUTC007942	C007942	1211	698	A/G	4	3	ORF	no	GO:0003677,GO:0045449,GO:0005515	homeodomain protein 1	-	MU37594	Chr3	30263334	30264575	1.31e-152	10	0.896	map					x	x
CUTC007944	C007944	617	313	A/T	3	4	ORF	no	GO:0003677,GO:0045449,GO:0005634	factor MYB44	AT5G67300.1	-	Chr2	16660190	16660648	1.32e-94	9	0.794	map					x	x	x
CUTC007994	C007994	1786	697	C/T	2	3	ORF	yes(ClaI)	GO:0045449,GO:0003700	-	AT4G00150.1	MU25825	Chr6	7346713	7348288	0.00e+00	7	0.683	map			x
CUTC007998	C007998	1055	515	A/T	2	5	ORF	no	GO:0008270,GO:0003676,GO:0005622,GO:0005515	REF6 (RELATIVE OF EARLY FLOWERING 6) nucleic acid binding / transcription factor/ zinc ion binding	AT3G48430.1	MU36697	Chr1	5716998	5718087	0.00e+00	5	0.746	map		x					x
CUTC008050	C008050	710	292	C/T	5	6	ORF	no	GO:0005777,GO:0008152,GO:0008756	acyl-CoA synthetase yngI	AT5G16370.1	-	Chr5	12872419	12873018	2.01e-113	1	0.729	map					x	x	x
CUTC008124	C008124	1096	444	A/G	2	2	ORF	yes(ClaI )	GO:0008152	maoC-like dehydratase domain-containing protein	-	-	Chr6	14039850	14040570	1.47e-66		0.854	m		x		x		x	x
CUTC008230	C008230	949	522	C/T	4	2	ORF	no	GO:0003677,GO:0005515,GO:0008270	adapter ADA2b	AT4G16420.3,AT4G16420.2,AT4G16420.1	MU38808	Chr1	10784476	10787243	1.04e-128	5	0.879	map						x	x
CUTC008392	C008392	804	342	A/G	4	2	ORF	no	GO:0006468,GO:0004715,GO:0005515,GO:0005524,GO:0004674	kinase HT1	-	-	Chr1	1008366	1009178	4.42e-72	10	0.679	map		x		x		x	x
													Chr3	33384154	33385419	1.10e-71
CUTC008395	C008395	623	176	C/T	3	3	ORF	no	GO:0006468,GO:0004715,GO:0005524,GO:0004674	kinase CTR1	-	-	Chr6	10910713	10911504	9.14e-103	no linkage group	0.994	map						x	x
CUTC008582	C008582	565	304	C/T	5	3	UTR	no	GO:0007186,GO:0004871,GO:0007165,GO:0005525	XLG1 (EXTRA-LARGE G-PROTEIN 1) guanyl nucleotide binding / signal transducer	-	-	Chr6	23128365	23128840	1.24e-66	20	0.819	map		x					x
CUTC008655	C008655	970	443	C/T	5	3	ORF	no	GO:0045449,GO:0046983,GO:0009734,GO:0005634	protein AUX28	-	-	Chr7	13955373	13956524	2.92e-77	11	0.792	map		x		x		x	x
CUTC008686	C008686	1342	843	C/T	5	2	ORF	no	GO:0004872,GO:0006468,GO:0005515,GO:0005524,GO:0004709	receptor protein kinase TMK1	-	MU41717	Chr3	30203916	30205161	0.00e+00	6	0.942	map		x		x			x
CUTC008819	C008819	926	736	G/T	4	4	ORF	yes(HinfI )	GO:0005739	-	AT5G41850.1	-	Chr5	4570408	4572792	1.51e-96	14	0.939	map		x					x
CUTC008841	C008841	1294	865	A/G	4	5	ORF	no	-	gibberellin receptor GID1L3	-	-	Chr6	16160655	16161761	0.00e+00	9	0.863	map		x		x
CUTC008906	C008906	617	134	C/T	3	3	ORF	yes(BamHI )	GO:0006950,GO:0009536	heat shock protein, chloroplastic	AT4G25200.1	MU20304	Chr3	2121510	2121920	3.55e-51	16	0.850	map		x
CUTC008909	C008909	856	430	A/G	4	3	ORF	yes(ClaI)	-	-	-	-	Chr2	6172930	6175744	8.20e-65	9	0.936	map							x
CUTC008974	C008974	1048	652	C/G	2	3	ORF	no	GO:0005515,GO:0003824	IBR10 (INDOLE-3-BUTYRIC ACID RESPONSE 10) catalytic/ dodecenoyl-CoA delta-isomerase	AT4G14430.1	MU27539	Chr3	9281052	9281831	2.17e-108	6	0.690	map		x		x			x
CUTC009027	C009027	872	466	C/T	5	2	ORF	yes(SalI)	GO:0016787,GO:0005488	kinesin light chain-related	-	MU38136	Chr1	961087	962227	7.71e-90	3	0.748	map			x
CUTC009111	C009111	835	519	C/T	3	4	ORF	no	GO:0016301	protein kinase regulatory subunit gamma 1	AT3G48530.1	MU21354	Chr1	324742	325704	7.44e-106	3	0.991	map		x		x			x
CUTC009158	C009158	1303	102	C/T	2	2	ORF	no	GO:0005622,GO:0005618,GO:0005886,GO:0043565	arabinogalactan protein 1	AT5G55730.1	MU37388	Chr7	5770270	5771437	0.00e+00		0.888	m							x
CUTC009191	C009191	1261	841	G/T	2	2	ORF	no	GO:0005525,GO:0006446,GO:0003743	translation initiation factor 5	AT1G36730.1	MU20529	Chr2	14779958	14781117	0.00e+00	9	0.827	map		x				x	x
CUTC009213	C009213	1300	313	C/T	2	4	ORF	no	GO:0043565,GO:0003700,GO:0005634,GO:0006355	zipper protein REVOLUTA	-	-	Chr6	10031162	10033753	1.20e-148	14	0.804	map		x		x			x
CUTC009351	C009351	824	351	C/T	2	3	ORF	no	GO:0016023	disease resistance-responsive family protein	AT1G07730.2	-	Chr5	17580992	17581736	1.35e-106		0.879	no map					x	x	x
CUTC009469	C009469	573	178	A/T	4	4	ORF	yes(BstEII)	-	-	-	-	Chr7	3641314	3641837	5.27e-47		0.937	no map							x
CUTC009482	C009482	1388	1038	C/T	2	4	ORF	no	GO:0003746,GO:0005525,GO:0005524,GO:0009570,GO:0048046,GO:0005739,GO:0006414,GO:0003924	factor G, chloroplastic	AT1G62750.1	MU39306	Chr5	5828275	5829870	0.00e+00		0.957	m							x
CUTC009536	C009536	727	293	A/C	4	4	ORF	no	GO:0017003,GO:0017004,GO:0005886,GO:0005739	ATG1 (ARABIDOPSIS TRANSMEMBRANE PROTEIN G1P-RELATED 1)	AT3G51790.1	MU26754	Chr1	24064126	24064823	9.81e-102	18	0.984	map		x				x	x
CUTC009577	C009577	619	219	A/G	3	3	ORF	yes(BglII)	GO:0008026,GO:0003676,GO:0005524,GO:0009536,GO:0005739	ATP-dependent RNA helicase 47	AT1G12770.1	-	Chr3	2807894	2808430	4.74e-110	10	0.941	map					x		x
CUTC009725	C009725	1594	160	A/G	2	2	ORF	no	-	pde191 (pigment defective 191)	AT4G38160.1,AT4G38160.2	MU35226	Chr7	1580997	1582376	0.00e+00		0.801	f	low cluster separation
CUTC009763	C009763	1066	766	C/G	2	4	ORF	no	GO:0051510,GO:0004674,GO:0005739,GO:0004872,GO:0005524,GO:0009791,GO:0009742,GO:0005886,GO:0006468	protein kinase THESEUS 1	-	MU39319	Chr3	35225226	35226349	0.00e+00	12	0.904	map					x	x	x
CUTC009835	C009835	984	645	A/G	3	2	ORF	no	GO:0005975,GO:0030259,GO:0016906	glycosyltransferase 52	AT3G07020.2	MU28551	Chr3	24187888	24192818	8.70e-99	15	0.834	map		x		x			x
CUTC009905	C009905	766	290	C/T	2	2	ORF	no	GO:0005737,GO:0005506,GO:0055114,GO:0019310,GO:0050113	oxygenase 5	-	-	Chr1	21846089	21847795	1.42e-74		0.979	f	no clusters
CUTC010047	C010047	765	627	A/G	3	4	ORF	no	GO:0005737,GO:0042802,GO:0006479,GO:0008469	protein arginine N-methyltransferase 1	-	-	Chr1	21969626	21972473	5.09e-91	18	0.878	map		x		x			x
CUTC010153	C010153	1108	645	G/T	5	2	ORF	yes(BglII )	GO:0005488	RMA1 protein binding / ubiquitin-protein ligase/ zinc ion binding	AT4G03510.1,AT4G03510.2	MU33460	Chr7	2933781	2934473	8.15e-118	3	0.938	map						x	x
CUTC010187	C010187	1101	386	A/G	3	3	ORF	no	GO:0045449	transcription factor PAT1	-	MU19861	Chr6	7521624	7522659	0.00e+00	4	0.942	map		x					x
CUTC010214	C010214	551	222	G/T	2	4	ORF	no	GO:0005975,GO:0005524,GO:0030246,GO:0016310,GO:0051752	water dikinase, chloroplastic	-	-	Chr4	1892014	1892280	9.81e-41		0.885	no map		x	x			x	x
CUTC010226	C010226	851	638	C/T	4	2	ORF	no	GO:0030528,GO:0003677,GO:0045449	zipper protein HAT22	AT4G37790.1	MU19790	Chr6	24271188	24272216	3.35e-107		0.887	f	no clusters
CUTC010268	C010268	680	345	A/G	6	2	ORF	no	-	ATSAC1 (suppressor of actin 1) phosphatidylinositol-4,5-bisphosphate 5-phosphatase	-	MU40808	Chr2	20234612	20240788	7.29e-72	1	0.983	map		x		x			x
CUTC010321	C010321	1204	548	A/G	3	3	ORF	yes(BanI)	-	SIT4 phosphatase-associated family protein	-	-	Chr6	10060286	10061275	1.71e-166	4	0.883	map						x	x
CUTC010383	C010383	1020	257	G/T	2	2	ORF	no	-	PDV1 (PLASTID DIVISION1)	-	MU20482	Chr3	18331632	18333682	1.65e-114	13	0.936	map			x				x
CUTC010387	C010387	549	275	C/G	4	6	ORF	yes(PvuII)	GO:0005507,GO:0006412,GO:0008168	copper ion binding / methyltransferase	-	-	Chr5	4367302	4368034	5.15e-73	14	0.615	map					x	x	x
CUTC010415	C010415	621	526	A/G	4	4	ORF	no	GO:0016042,GO:0016787	PLP8 (PATATIN-LIKE PROTEIN 8)	-	-	Chr6	28711543	28712659	4.40e-51	20	0.948	map					x	x	x
CUTC010424	C010424	874	544	G/T	2	5	ORF	no	GO:0005737,GO:0030154,GO:0007018,GO:0005524,GO:0005634,GO:0003777,GO:0005874	-	AT4G05190.1	-	Chr1	6945577	6946956	3.22e-98		0.819	f	low cluster separation
CUTC010469	C010469	590	219	C/T	3	3	ORF	no	GO:0004662,GO:0005515,GO:0018346	farnesyltransferase/geranylgeranyltransferase type-1 subunit alpha	-	-	Chr4	2002509	2002975	1.92e-55	6	0.839	map		x					x
CUTC010688	C010688	518	344	A/T	4	14	ORF	no	GO:0005525,GO:0005794,GO:0016023,GO:0005886,GO:0006886,GO:0006888,GO:0005783,GO:0005215	protein SAR1A	-	-	Chr2	3247776	3248259	5.85e-70	9	0.898	map			x			x	x
CUTC010730	C010730	1375	502	C/T	3	3	ORF	no	GO:0000502,GO:0003743,GO:0016020	translation initiation factor 3 subunit F	AT2G39990.1	MU27451	Chr6	1129119	1132061	2.09e-143	1	0.823	map		x		x			x
CUTC010811	C010811	692	295	C/T	3	4	ORF	no	GO:0008270,GO:0005515,GO:0009536	OBE2 (OBERON2) protein binding / zinc ion binding	-	MU39979	Chr7	1856736	1857416	6.74e-102	3	0.925	map		x	x
CUTC010837	C010837	938	544	A/T	3	2	ORF	yes(PvuII )	GO:0005488,GO:0048527,GO:0006511,GO:0005634,GO:0003824	ARABIDILLO 1	AT2G44900.1	MU31676	Chr3	6525896	6527307	4.51e-90		0.669	f	low intensity
CUTC010884	C010884	1399	906	A/G	3	3	ORF	no	GO:0004564,GO:0008152	beta-fructofuranosidase, putative / invertase, putative / saccharase, putative / beta-fructosidase, putative	AT1G72000.1,AT1G35580.1,AT1G22650.1,AT1G35580.2,AT4G09510.1,AT4G34860.1,AT4G34860.2	MU26813	Chr7	596577	10756081	0.00e+00		0.886	no map		x	x				x
CUTC010944	C010944	685	463	C/T	4	4	ORF	yes(ClaI )	GO:0008152,GO:0016491,GO:0009536	dehydrogenase	-	-	Chr4	14673388	14677788	3.06e-54	21	0.983	map					x	x	x
CUTC010980	C010980	714	477	A/T	3	2	UTR	yes(ClaI )	-	-	-	-	Chr2	688238	689443	1.39e-67	9	0.833	map		x		x		x	x
CUTC011020	C011020	546	366	C/T	5	3	ORF	yes(PstI )	-	transcription-coupled DNA repair protein-related	AT5G28740.1	-	Chr6	27029746	27030235	6.63e-59	20	0.861	map					x	x
CUTC011078	C011078	1127	785	A/G	3	2	ORF	no	GO:0004252,GO:0016023,GO:0006508	protease	AT3G14067.1	MU23220	Chr7	18489173	18490266	0.00e+00	7	0.974	map			x
CUTC011100	C011100	704	182	A/G	3	3	ORF	no	GO:0003723,GO:0009507,GO:0006396	group IIA intron splicing facilitator CRS1, chloroplastic	-	-	Chr2	20802124	20803221	1.42e-77	1	0.922	map					x	x	x
CUTC011147	C011147	1115	379	C/T	3	4	ORF	no	GO:0008859,GO:0003723	exosome complex exonuclease RRP44	AT2G17510.1	MU36634	Chr7	5107076	5108711	1.73e-104	15	0.872	map						x	x
CUTC011225	C011225	631	306	G/T	9	2	ORF	yes(PstI)	GO:0005576,GO:0050896	protein PRB1-2	AT2G14580.1,AT4G33720.1	-	Chr7	4362079	4362606	1.37e-82	15	0.897	map		x		x		x	x
CUTC011231	C011231	579	220	C/T	17	2	ORF	yes(SalI)	GO:0009538,GO:0003824,GO:0015979,GO:0009535	I reaction center subunit IV A, chloroplastic	-	MU21945	Chr2	6596804	6597626	1.36e-21	9	0.719	map						x	x
CUTC011310	C011310	1710	1352	C/T	2	3	ORF	no	GO:0006350,GO:0050789	domain-containing protein REM16	AT4G33280.1	MU21890	Chr2	17092092	17096319	0.00e+00	17	0.878	map					x	x	x
CUTC011361	C011361	1610	507	A/T	2	2	ORF	no	-	PHLOEM PROTEIN 2-LIKE A10	AT1G10150.1	-	Chr4	21673312	21674910	0.00e+00	22	0.756	map		x				x	x
CUTC011380	C011380	1035	542	A/G	2	2	ORF	no	GO:0015079,GO:0016020,GO:0006813	potassium transporter 12	AT1G60160.1	-	Chr5	2139856	2141588	0.00e+00	2	0.970	map		x		x		x	x
CUTC011474	C011474	781	588	G/T	6	2	ORF	yes(EcoRV )	GO:0009941,GO:0009055,GO:0045454,GO:0005515,GO:0006662,GO:0005618,GO:0015035,GO:0009535,GO:0022900	M-type 4, chloroplastic	-	-	Chr3	5258062	5260262	5.60e-61	2	0.896	map		x	x
CUTC011592	C011592	875	538	A/G	4	2	ORF	no	GO:0043565,GO:0045449,GO:0003700,GO:0005634	WRKY transcription factor 75	AT5G13080.1	MU39407	Chr3	22244436	22247010	1.02e-53	3	0.837	map		x				x	x
CUTC011611	C011611	589	271	C/G	3	5	ORF	no	GO:0030599,GO:0042545,GO:0016023,GO:0045330,GO:0005618	pectinesterase 53	-	-	Chr7	15928577	15929108	1.96e-55	7	0.826	map		x					x
CUTC011643	C011643	914	664	A/G	4	2	ORF	yes(ApaI)	-	-	-	-	Chr2	13938734	13940900	2.45e-108	14 (without being ordered)	0.827	map		x		x			x
CUTC011736	C011736	731	602	C/T	2	3	ORF	no	GO:0006350,GO:0050794	response factor 18	-	-	Chr6	10069686	10070468	8.76e-85		0.991	m		x		x
CUTC011761	C011761	503	177	C/T	4	3	ORF	no	GO:0008270,GO:0005515	ATBPM4 (BTB-POZ and MATH domain 4) protein binding	-	MU36816	Chr4	9170986	9171458	1.40e-73	8	0.607	map						x	x
CUTC011824	C011824	1375	617	G/T	2	2	ORF	no	GO:0016818,GO:0045449,GO:0005524,GO:0005634	AtGRF5 (GROWTH-REGULATING FACTOR 5) transcription activator	AT3G13960.1	MU39339	Chr1	22512564	22514026	1.11e-166	18	0.936	map					x	x	x
CUTC011968	C011968	677	575	C/T	3	2	ORF	no	GO:0005739	ATMAP70-2 (microtubule-associated proteins 70-2) microtubule binding	-	-	Chr4	16259744	16260482	2.42e-108		0.933	m							x
CUTC011973	C011973	1145	557	A/G	2	2	ORF	no	GO:0016020,GO:0016023,GO:0005739	ARAD1 (ARABINAN DEFICIENT 1) catalytic/ transferase, transferring glycosyl groups	AT2G35100.1	MU22531	Chr1	28357063	28360137	3.88e-155	5	0.984	map						x	x
CUTC011991	C011991	915	558	C/T	2	2	ORF	no	GO:0000325,GO:0005515,GO:0005886	transport v-SNARE 13		MU42102	Chr3	32618299	32620303	9.84e-93	6	0.948	map		x				x	x
CUTC012023	C012023	697	265	C/G	3	3	UTR	no	GO:0003677,GO:0045449,GO:0005634	Myb family transcription factor At1g14600	AT2G38300.1	-	Chr4	12964018	12965202	7.76e-31		0.834	f	no clusters
CUTC012312	C012312	894	533	C/T	4	2	ORF	no	GO:0006468,GO:0055114,GO:0005524,GO:0004674,GO:0032440	MAP3KA ATP binding / kinase/ protein kinase/ protein serine/threonine kinase	-	-	Chr6	22175171	22176423	5.05e-89		0.954	no map		x	x	x			x
CUTC012344	C012344	994	755	A/G	2	3	ORF	yes(MseI )	GO:0006357,GO:0033588	Paxneb protein-related	AT3G11220.1	MU29866	Chr6	24517485	24519679	1.43e-93		0.636	f	no clusters
CUTC012574	C012574	628	224	A/G	3	2	ORF	no	GO:0004553,GO:0006073,GO:0048046,GO:0005618,GO:0016762	xyloglucan endotransglucosylase/hydrolase protein 28	-	-	Chr5	19361256	19361779	6.59e-74	2	0.801	map					x	x	x
CUTC012979	C012979	921	556	A/G	3	3	ORF	yes(HindIII)	-	-	-	MU24140	Chr6	24991439	24992153	8.11e-94	20	0.951	map					x	x	x
CUTC013426	C013426	638	402	C/G	5	5	ORF	no	GO:0016023,GO:0004607,GO:0006629	lecithin:cholesterol acyltransferase family protein / LACT family protein	AT1G27480.1	-	Chr6	1730030	1731301	1.51e-115	22	0.753	map		x					x
CUTC013657	C013657	1565	570	C/T	2	2	ORF	no	GO:0005975,GO:0016020,GO:0016023,GO:0005618,GO:0004565,GO:0005529,GO:0043169	-	AT2G28470.1	MU25636	Chr1	8089934	22131549	0.00e+00		0.907	m							x
CUTC013674	C013674	1129	466	C/T	9	4	ORF	no	GO:0003677,GO:0008168	methyltransferase PMT14	AT4G18030.1	MU25667	Chr3	1475801	1477943	2.77e-172	16	0.907	map						x	x
CUTC013719	C013719	457	267	A/T	2	5	UTR	no	GO:0003677,GO:0045449,GO:0018024,GO:0005515,GO:0005634	N-methyltransferase EZ1	-	-	Chr2	13333396	13333741	1.81e-45	4	0.920	map						x	x
CUTC013735	C013735	820	273	C/T	2	3	ORF	no	GO:0004707,GO:0006468,GO:0005515,GO:0005524	protein kinase homolog NTF6	-	-	Chr1	7930528	7931806	1.11e-142	5	0.948	map						x	x
CUTC013999	C013999	630	307	A/G	6	2	ORF	no	GO:0008233	proteinase nepenthesin-2	-	-	Chr4	18406770	18407334	3.85e-88		0.677	f	low cluster separation
CUTC014033	C014033	714	365	C/T	5	5	ORF	no	GO:0030095,GO:0009543	lumenal protein At1g03610, chloroplastic	AT1G03600.1	MU27987	Chr7	2876494	2877079	1.85e-93	15	0.997	map			x			x
CUTC014191	C014191	940	625	C/T	3	3	ORF	no	GO:0045449,GO:0046983,GO:0009734,GO:0005634	protein 22B	-	MU28071	Chr2	2007346	2008529	5.13e-61		0.714	f	low cluster separation
CUTC014198	C014198	1258	215	A/G	2	2	ORF	yes(TaqI )	GO:0004721,GO:0005506,GO:0030145,GO:0005886	phosphatase BSL2	AT1G08420.1	MU32204	Chr1	25532488	25534447	2.27e-117	18	0.844	map		x				x	x
CUTC014249	C014249	585	487	A/G	2	3	UTR	no	GO:0005515,GO:0016874	PUB17 (PLANT U-BOX 17) ubiquitin-protein ligase	-	MU38598	Chr1	16793455	16794054	2.96e-70	5	0.724	map		x
CUTC014310	C014310	495	239	A/T	10	2	ORF	no	GO:0016021,GO:0016760,GO:0006810	synthase-like protein E1	-	-	Chr7	5953340	5953766	2.12e-72	12	0.806	map					x	x	x
CUTC014418	C014418	743	176	A/C	2	3	ORF	no	GO:0016020,GO:0016023,GO:0006857,GO:0009624,GO:0005215	transporter PTR3-A	AT2G40460.1	MU38528	Chr5	9901919	9902548	2.13e-112		0.933	f	low cluster separation
CUTC014423	C014423	1568	1305	C/T	2	2	ORF	no	GO:0016023,GO:0005794,GO:0008270,GO:0005515,GO:0008168	methyltransferase PMT1	AT3G23300.1,AT4G14360.1,AT4G14360.2	MU27827	Chr2	9956499	9958867	0.00e+00		0.844	no map		x		x		x	x
CUTC014452	C014452	835	612	A/T	2	2	ORF	no	GO:0046872,GO:0005886	RHF2A (RING-H2 GROUP F2A) protein binding / zinc ion binding	-	MU20864	Chr1	25016350	25017347	9.63e-93	18	0.878	map		x				x
CUTC014465	C014465	924	707	C/G	2	3	ORF	no	GO:0043565,GO:0003700,GO:0005634,GO:0006355	homeobox 13	-	-	Chr3	250429	252528	2.39e-133	16	0.880	map					x	x	x
CUTC014467	C014467	908	656	A/T	5	5	ORF	no	GO:0005488	finger A20 and AN1 domain-containing stress-associated protein 7	AT1G12440.1,AT1G12440.2,AT4G22820.1,AT4G12040.1,AT4G22820.2,AT4G12040.2	-	Chr5	5587764	5588472	2.45e-93		0.932	no map		x		x		x	x
CUTC014556	C014556	879	238	A/C	2	2	UTR	no	GO:0006468,GO:0006397,GO:0005524,GO:0016891,GO:0004674	IRE1A endoribonuclease/ kinase	-	MU38894	Chr6	22598581	22607014	3.10e-46	20	0.926	map					x	x	x
CUTC014609	C014609	650	377	A/G	2	4	ORF	yes(KpnI )	GO:0005743,GO:0016021,GO:0005488,GO:0055085	brittle-1, chloroplastic/amyloplastic	-	-	Chr3	36896999	36897412	9.78e-71	22	0.844	map					x	x	x
CUTC014749	C014749	439	299	A/G	2	3	ORF	no	GO:0004564,GO:0051669,GO:0005975	insoluble isoenzyme CWINV1	-	MU38023	Chr4	21973964	21974937	1.01e-51		0.935	f	low intensity
CUTC014772	C014772	797	465	C/G	3	5	ORF	no	GO:0046524,GO:0009058,GO:0005985	synthase 1	-	-	Chr1	11794099	11795874	1.73e-91	18	0.901	map		x	x				x
CUTC014849	C014849	553	308	C/G	5	3	ORF	no	GO:0005773,GO:0004013,GO:0006950,GO:0006730,GO:0005488,GO:0005886	-	-	-	Chr2	8695285	8695686	1.67e-78	7	0.913	map						x	x
CUTC014992	C014992	804	316	A/C	3	2	ORF	no	-	factor bHLH121	AT3G19860.2	-	Chr6	25792177	25793030	3.71e-108		0.846	no map		x		x			x
CUTC015047	C015047	642	300	C/T	2	2	ORF	yes(SalI )	GO:0016023,GO:0051082,GO:0005524	protein At2g26850	-	MU24746	Chr6	20324931	20327282	5.55e-53	14	0.791	map		x		x
CUTC015319	C015319	698	518	C/T	3	2	ORF	no	GO:0008482,GO:0055114,GO:0030151,GO:0009055,GO:0005739	oxidase	-	-	Chr1	9128908	9130614	5.95e-86	1	0.889	map					x	x	x
CUTC015501	C015501	1146	277	G/T	2	2	ORF	yes(BstEII)	GO:0003824,GO:0005739	OTU-like cysteine protease family protein	AT3G57810.2,AT3G57810.3	MU37663	Chr3	31070299	31071780	2.54e-128	6	0.980	map		x				x
CUTC015514	C015514	840	666	C/T	2	2	ORF	no	GO:0006508,GO:0004190,GO:0008270,GO:0005515	PCS1 (PROMOTION OF CELL SURVIVAL 1) aspartic-type endopeptidase/ peptidase	AT5G02190.1	MU36686	Chr3	28011074	28011893	2.84e-168	6	0.892	map			x				x
CUTC015747	C015747	1105	830	G/T	3	4	ORF	no	GO:0006979,GO:0016491,GO:0005506,GO:0008152	peroxidase 26	AT2G43480.1	MU29184	Chr6	5611526	5613388	2.69e-135	11	0.924	map		x				x	x
CUTC015752	C015752	604	432	A/G	4	4	ORF	no	GO:0009635,GO:0000287,GO:0003984,GO:0030976,GO:0009082,GO:0016829,GO:0050660,GO:0009507	synthase 2, chloroplastic	-	-	Chr1	287058	287612	9.00e-85	3	0.897	map					x	x	x
CUTC015900	C015900	1061	656	C/T	2	3	ORF	no	GO:0006629,GO:0004871,GO:0007242,GO:0005886,GO:0004435,GO:0005509	phospholipase C 2	AT3G08510.1,AT3G08510.2	-	Chr5	9043655	19441645	6.08e-134	2	0.979	map		x	x	x			x
CUTC016146	C016146	564	201	A/G	3	3	ORF	no	GO:0016023,GO:0005515,GO:0007275,GO:0016567,GO:0006511,GO:0004842,GO:0005634,GO:0008270	ubiquitin-protein ligase SINAT3	-	-	Chr5	16126287	24976593	7.82e-77		0.988	no map		x	x				x
CUTC016178	C016178	1139	368	C/T	2	2	ORF	yes(PvuII)	GO:0045449,GO:0003700,GO:0008270,GO:0009536,GO:0005739	zinc finger (C2H2 type) family protein	AT5G52010.1	MU36717	Chr4	21363578	21364702	0.00e+00	22	0.848	map			x				x
CUTC016322	C016322	630	439	A/G	4	2	UTR	no	GO:0006629,GO:0004871,GO:0007242,GO:0005886,GO:0004435,GO:0005509	phospholipase C 2	-	MU31530	Chr5	9045112	9045701	8.08e-86	2	0.882	map		x	x				x
CUTC016360	C016360	949	822	A/G	6	3	ORF	no	GO:0033884,GO:0008152	phosphatase phospho1	AT1G17710.1	MU25912	Chr7	18827918	18828990	4.09e-160	7	0.905	map			x				x
CUTC016414	C016414	1200	342	A/T	2	2	ORF	no	GO:0016491,GO:0003677,GO:0045449,GO:0055114	short-chain dehydrogenase/reductase (SDR) family protein	-	-	Chr2	12075017	12075856	4.24e-120	4	0.838	map		x				x	x
CUTC016718	C016718	534	359	C/T	2	2	ORF	no	GO:0043565,GO:0004871,GO:0005515,GO:0007165,GO:0003700,GO:0005634,GO:0006355	zipper protein HOX32	-	-	Chr1	19760086	19760740	3.60e-77	5	0.968	map					x	x	x
CUTC017006	C017006	611	362	A/G	2	2	ORF	no	GO:0051724,GO:0043132,GO:0031969,GO:0009987,GO:0005739	ubstrate carrier family protein W	AT2G47490.1	-	Chr7	15521413	15522466	2.89e-62	11	0.972	map		x				x	x
CUTC017202	C017202	922	754	A/G	2	2	UTR	no	GO:0030433,GO:0030176,GO:0005509,GO:0006487,GO:0004571,GO:0005515,GO:0004559	glycoside hydrolase family 47 protein	AT1G27520.1	-	Chr1	1129564	1131254	9.21e-93	18	0.920	map					x	x	x
CUTC017266	C017266	579	200	C/T	2	2	ORF	no	GO:0009941,GO:0030170,GO:0042286,GO:0005515,GO:0006779,GO:0009570,GO:0008483,GO:0048046	2,1-aminomutase	-	-	Chr7	4163147	4163735	4.94e-82		0.896	f	no clusters
CUTC017611	C017611	546	300	A/G	2	3	ORF	no	GO:0043565,GO:0045449,GO:0005515,GO:0003700,GO:0005634	WRKY transcription factor 15	-	-	Chr2	22287994	22288507	6.08e-51		0.848	no map		x		x			x
CUTC017663	C017663	825	382	A/G	3	2	ORF	no	GO:0046872,GO:0003824,GO:0009536	protein binding / zinc ion binding	AT1G14180.1,AT1G14180.2	-	Chr5	22768594	22769337	1.67e-148	13	0.927	map		x		x		x	x
CUTC017904	C017904	831	755	C/G	2	2	ORF/UTR*	no	GO:0005739,GO:0016020	-	-	MU38208	Chr1	5229718	5231639	1.71e-109	5	0.740	map					x	x	x
CUTC017913	C017913	732	361	C/T	2	3	ORF	no	GO:0005886,GO:0005488,GO:0009536	kinesin light chain-related	-	-	Chr4	4573637	4574590	5.14e-101	16	0.976	map		x					x
CUTC018281	C018281	753	506	A/G	2	2	ORF	no	GO:0005730,GO:0009941,GO:0044260,GO:0010467,GO:0016020,GO:0044238	L1 domain-containing protein 1	AT3G58660.1	MU39633	Chr5	5143562	5144272	1.57e-137	1	0.969	map		x				x	x
CUTC018448	C018448	631	224	C/G	2	2	ORF	no	GO:0043565,GO:0045449,GO:0003700,GO:0005634	WRKY transcription factor 23	-	MU22416	Chr7	8405889	15835442	2.29e-37	7	0.981	map		x	x				x
CUTC018563	C018563	729	414	C/T	2	3	ORF	no	GO:0004561,GO:0016023,GO:0008152	alpha-N-acetylglucosaminidase family / NAGLU family	AT5G13690.1	-	Chr7	16284485	16285742	9.67e-88	11	0.975	map		x				x	x
CUTC018722	C018722	846	534	C/T	4	2	ORF	no	-	transcription factor IIA large subunit, putative / TFIIA large subunit, putative	AT1G07470.1	MU25389	Chr6	12277297	12282912	9.21e-60	14	0.906	map			x
CUTC018764	C018764	685	294	C/T	2	3	ORF	no	GO:0016023,GO:0016787,GO:0005739	lipase class 3 family protein	-	-	Chr3	10474637	10475541	3.56e-47	10	0.987	map					x	x	x
CUTC019008	C019008	764	462	A/T	2	2	ORF	yes(HinfI )	GO:0016023,GO:0005515,GO:0007275,GO:0016567,GO:0006511,GO:0004842,GO:0005634,GO:0008270	ubiquitin-protein ligase SINAT5	-	-	Chr5	16126167	16127428	4.47e-101	2	0.715	map					x	x	x
CUTC019143	C019143	453	225	A/G	2	2	ORF	yes(EcoRV)	GO:0005739	-	-	-	Chr6	20098358	20098840	3.94e-45	4	0.958	map					x	x	x
CUTC019602	C019602	819	133	C/G	3	3	ORF	no	GO:0006468,GO:0005515,GO:0005524,GO:0004674	kinase OXI1	-	-	Chr4	11316243	11316658	1.23e-66	14	0.878	map		x		x			x
CUTC019683	C019683	800	518	C/T	2	3	ORF	no	GO:0005737,GO:0009505,GO:0006979,GO:0016757,GO:0005515,GO:0020037,GO:0055114,GO:0004601,GO:0005634	-	-	-	Chr2	21900490	21901186	5.20e-93	4	0.952	map		x					x
CUTC019795	C019795	990	630	A/G	2	3	ORF	no	-	-	AT5G62440.1	MU41761	Chr1	1467458	1469285	4.89e-69	3	0.935	map					x	x	x
CUTC020373	C020373	672	354	C/T	3	2	UTR	no	GO:0016787	endo-1,4-beta-mannosidase 7	-	-	Chr6	25420207	25420837	2.54e-52	20	0.916	map		x				x
CUTC020411	C020411	590	275	C/G	2	2	ORF	no	-	oxidase homolog 1	-	-	Chr3	9238754	9257393	1.13e-47		0.647	no map					x	x	x
CUTC020673	C020673	679	321	A/T	3	3	ORF	no	GO:0043169,GO:0031176,GO:0005739,GO:0045493	RXF12 endo-1,4-beta-xylanase/ hydrolase, hydrolyzing O-glycosyl compounds	-	-	Chr4	21827162	21827815	1.38e-137	22	0.985	map		x				x	x
CUTC021137	C021137	800	389	C/T	2	4	ORF	no	GO:0030528,GO:0045449,GO:0005634	factor bHLH79	-	-	Chr1	1263111	1264387	4.06e-84	18	0.924	map		x		x			x
CUTC022949	C022949	662	351	A/C	2	2	ORF	no	GO:0016787	hydrolase, alpha/beta fold family protein	AT3G09690.1,AT3G09690.2,AT5G02970.1	-	Chr3	28463515	28465022	8.54e-108	10	0.628	map		x					x
CUTC022981	C022981	761	435	A/G	2	2	ORF	no	GO:0050625,GO:0055114,GO:0016023,GO:0003960,GO:0016481,GO:0010181,GO:0005886	wrbA	-	-	Chr3	4521600	4522650	4.30e-102		0.906	no map		x
CUTC024479	C024479	735	632	C/T	4	2	ORF	no	GO:0005739,GO:0030163,GO:0008233	-	-	MU38537	Chr5	23464360	23466531	1.05e-60	13	0.880	map					x	x
CUTC025232	C025232	438	153	C/T	3	3	ORF	no	GO:0006829,GO:0055085,GO:0055114,GO:0016021,GO:0005385,GO:0032440	Iron regulated transporter	-	MU32840	Chr1	28740761	28741032	2.94e-35		0.921	no map			x			x	x
CUTC026163	C026163	522	69	C/T	4	2	ORF	no	GO:0005681,GO:0003723,GO:0005515,GO:0016363,GO:0000398	splicing factor PWI domain-containing protein	AT2G29210.1	MU22884	Chr1	18289489	18290420	6.17e-27	19	0.823	map						x	x
CUTC026402	C026402	1406	556	A/G	2	3	ORF	no	GO:0008446,GO:0019673,GO:0005622,GO:0050662	4,6 dehydratase 2	AT3G51160.1	MU22117	Chr4	3678701	3680060	0.00e+00	16	0.785	map					x	x
CUTC026954	C026954	715	407	C/T	2	2	ORF	no	-	disease resistance response	-	-	Chr4	10958015	10958482	3.26e-83		0.704	f	low cluster separation
CUTC027120	C027120	844	457	A/G	2	2	ORF	no	GO:0016887,GO:0005524,GO:0005829	division control protein 48 homolog B	AT2G03670.1	-	Chr5	23022087	23023278	6.15e-109		0.902	no map		x		x	x	x	x
CUTC027569	C027569	595	109	A/G	2	2	ORF	no	GO:0016301,GO:0016020,GO:0009507	phytol kinase 1, chloroplastic	-	MU38543	Chr2	20124838	20126312	1.57e-43	1	0.944	map						x	x
CUTC029865	C029865	533	177	A/G	2	2	ORF	no	GO:0016021,GO:0006857,GO:0005215	transporter PTR5	-	-	Chr6	12150911	12151336	2.31e-65		0.604	f	no clusters
CUTC029956	C029956	466	192	A/G	8	2	ORF	yes(PvuII )	GO:0030001,GO:0046872	Copper transport protein atox1	-	-	Chr4	23145437	23145820	1.67e-44	21	0.913	map		x					x
CUTC030107	C030107	1186	1037	C/T	4	2	ORF	no	GO:0005488	SDIR1 (SALT- AND DROUGHT-INDUCED RING FINGER1) protein binding / ubiquitin-protein ligase/ zinc ion binding	AT3G55530.1	MU23357	Chr6	829887	833343	2.59e-111	1	0.820	map					x	x	x
CUTC030448	C030448	608	321	C/T	3	3	ORF	no	GO:0045454,GO:0009055,GO:0005739,GO:0015035	glutaredoxin family protein	-	-	Chr3	30381872	30382468	2.08e-98		0.948	f	low cluster separation
CUTC030754	C030754	965	773	C/T	7	3	ORF	no	GO:0006979,GO:0016023,GO:0020037,GO:0055114,GO:0004601	Similar to 72	AT5G66390.1	-	Chr4	3522730	3525024	4.33e-149	16	0.975	map					x	x
CUTC030998	C030998	559	102	C/T	2	2	ORF	yes(ClaI)	-	-	-	-	Chr2	15437071	15437580	2.71e-47	9	0.675	map		x				x	x
CUTC031580	C031580	623	198	A/C	2	2	ORF	yes(TaqI )	GO:0003677	stress transcription factor B-4	-	-	Chr2	16777404	16777909	1.99e-58	9	0.928	map					x	x	x
CUTC032314	C032314	624	275	A/G	2	4	ORF	no	GO:0022891,GO:0005773,GO:0005886,GO:0055085,GO:0055114,GO:0008643,GO:0009825,GO:0016021,GO:0015293,GO:0032440	carrier protein C	-	-	Chr6	26969063	26969757	5.73e-105	8	0.894	map						x	x
CUTC033247	C033247	601	283	A/C	4	3	ORF	no	GO:0050794,GO:0006350	transcription factor 5	-	-	Chr5	6489459	6490010	1.08e-73	14	0.911	map					x	x	x
CUTC034775	C034775	498	285	G/T	2	2	ORF	no	GO:0008270	protein SF3	-	MU33407	Chr5	8722725	8724018	2.09e-47		0.962	f	no clusters
CUTC034841	C034841	398	126	G/T	3	3	ORF	yes(EcoRI)	-	-	-	-	Chr1	4138858	4139034	4.87e-26	5	0.867	map						x	x
CUTC035586	C035586	663	476	A/G	3	2	ORF	no	GO:0016021,GO:0055114,GO:0032440,GO:0004872,GO:0007169,GO:0016023,GO:0005524,GO:0005515,GO:0004709,GO:0006468	protein kinase HSL1	AT1G72180.1	-	Chr6	3954835	3955756	3.69e-109	2	0.938	map						x	x
CUTC037292	C037292	407	258	A/G	3	3	ORF	no	GO:0043565,GO:0003700,GO:0005634,GO:0006355	protein SEPALLATA 2	-	-	Chr4	7747473	7748087	6.63e-47	19	0.977	map						x	x
CUTC038966	C038966	557	254	A/G	2	2	ORF	no	GO:0006457,GO:0005739,GO:0008168,GO:0003725	protein C1orf59	AT4G20910.1	-	Chr1	19627755	19628634	5.12e-79		0.944	m						x	x
CUTC047049	C047049	400	109	A/C	3	2	-	yes(AfaI )	-	-	-	-	Chr7	310086	310208	3.00e-06	3	0.935	map						x	x
Average		1057.05			4.2	3.9												0.885			Total:	Total:	Total:	Total:	Total:	Total:
Minimum value		398			2	2												0.999			196	59	82	78	214	305
Maximum value		2336			32	20												0.604
1 Unigene from Cucurbita transcriptome containing the SNP [20].
2 SNP code as it appears in our Zucchini x Scallop map.
3 Unigene sequence length (bp).
4 SNP position in the unigene sequence.
5 Single Nucleotide Polymorphism.
6 Number of reads for MU-CU-16 genotype in the 454 transcriptome sequencing.
7 Number of reads for UPV-196 genotype in the 454 transcriptome sequencing.
8 Genomic region where SNP is located (* ORF/UTR where SNP is placed in the flanking region between ORF and UTR).
9 Restriction site affected by SNP (CAPS) and restrictase.
10 Gene Ontology for the unigenes obtained from previous work [20].
11 Gene description for the unigenes obtained from previous work [20].
12 Orthologs detected with Arabidopsis (Arabidopsis_pep database, [52]).
13 Orthologs detected with C. melo (ICUGI, [17]).
14 Position of the gene in C. sativus genome (chromosomes) resulting of the BLAST against cucumber genome (ICUGI, [17]).
15 Nucleotide where alignment with cucumber genome begins.
16 Nucleotide where alignment with cucumber genome ends.
17 E-value obtained for BLAST against cucumber.
18 Linkage group according to Zucchini x Scallop map obtained.
19 Final CRG score for GoldenGate genotyping reactions.
20 GoldenGate genotyping results. m: monomorphic markers, map: selected for mapping, no map: not selected for mapping, f: failed markers.
21 Quality report for GoldenGate platform genotyping for failed SNPs.
22 Variable SNP within C.pepo subsp. pepo accessions indicated.
23 Variable SNP within C.pepo subsp. ovifera accessions indicated.
24 Variable SNP between Zucchini accessions indicated.
25 SNP with exclusive alleles for each subespecies indicated.
26 Variable SNP between Styrian pumpkin and Crookneck, parental types in the previous Cucurbita map [44].
27 Loci amplified in C. moschata.
