# Supplementary material for: High-throughput SNP genotyping in Cucurbita pepo for map construction and quantitative trait loci mapping
Source: BMC Genomics. 2012 Feb 22;13:80. doi: 10.1186/1471-2164-13-80 (PMC3359225; doi:10.1186/1471-2164-13-80)
Supplement: Additional file 5 — Quantitative and qualitative traits. A. Scored quantitative traits are described. Mean values, ranges and standard deviation for parental, F2 and backcross populations are indicated. B. Pearson correlations between pairs of quantitative traits. C. Visually scored qualitative traits are described. Relative frequency of each phenotype is shown for both parental, F2 and backcross population. [file 1471-2164-13-80-S5.XLSX]

## Sheet: Quantitative traits
Additional File 5. Quantitative and qualitative traits.
A. Quantitative traits.
	Vine traits			Flowering traits								Immature fruit																		Mature fruit
	Number of branches	Plant length	Number of nodes	First node with a male flower	First node with a female flower	Number of days from sowing to the development of the first male flower	Number of days from sowing to the development of the first female flower	Number of male flowers	Number of female flowers	Total number of flowers	Ratio male to female flowers	Peduncle length	Fruit length	Fruit width	Fruit weight	Rind thickness	Flesh thickness	Seed cavity thickness	Total soluble solids	Rind firmness	Flesh firmness	Rind brightness	Number of locules	Rind color, parameter L	Rind color, parameter a	Rind color, parameter b	Flesh color, parameter L	Flesh color, parameter a	Flesh color, parameter b	Days to maturity	Peduncle length	Fruit length	Fruit width	Fruit weight	Intensity of fruit ribbing	Rind thickness	Flesh thickness	Seed cavity thickness	Total soluble solids	ph	Rind firmness	Flesh firmness	Rind brightness	Number of locules	Rind color, parameter L	Rind color, parameter a	Rind color, parameter b	Flesh color, parameter L	Flesh color, parameter a
	NºBr	PLe	NoNº	NoMaF	NoFeF	DMaF	DFeF	NºMaF	NºFeF	TNºF	MaF/FeF	IPeLe	IFLe	IFWi	IFWe	IRTh	IFTh	ICaTh	IBrix	IRFi	IFFi	IRBr1	ILoNº	ILRCo	IaRCo	IbRCo	ILFCo	IaFCo	IbFCo	DMa	MPeLe	MFLe	MFWi	MFWe	Mrib2	MRTh	MFTh	MCaTh	MBrix	MpH	MRFi	MFFi	MRBr1	MLoNº	MLRCo	MaRCo	MbRCo	MLFCo	MaFCo
MU-CU-16	0.83	83.17	60.83	1.33	7.67	20.83	21.00	10.83	5.33	16.17	1.84	2.03	22.63	6.04	423.00	0.88	7.09	40.93	5.55	7.06	5.30	2.00	3.00	25.59	-4.84	6.66	71.84	-11.03	26.07	49.33	2.49	35.37	9.12	1240.17	0.17	1.93	13.74	61.07	4.92	6.33	13.25	11.17	2.00	3.08	20.04	-0.47	2.34	68.72	-2.57
UPV-196	7.60	187.00	67.20	3.00	16.60	25.80	39.60	25.20	0.60	25.80	19.95	7.47	5.68	11.32	313.70	1.04	26.18	54.72	4.20	6.46	6.41	0.00	4.00	59.61	-6.21	11.12	76.34	-6.86	14.72	45.20	7.14	7.10	16.36	869.40	3.00	1.44	39.74	84.25	4.70	6.50	14.60	12.60	0.00	4.40	81.89	-0.59	22.82	79.40	-2.18
F2	5.12	222.86	64.81	2.33	11.22	26.01	29.94	23.68	5.62	29.29	5.67	5.43	14.43	6.93	319.36	1.18	14.33	45.01	4.20	6.65	4.70	0.82	3.34	73.91	-8.43	16.82	79.75	-7.44	15.38	45.13	6.00	20.04	10.93	957.79	0.59	1.70	16.05	72.17	4.52	6.29	13.98	10.74	0.49	3.76	72.92	-0.69	16.07	73.80	-2.34
minimum	0.00	41.00	23.00	1.00	5.00	18.00	13.00	5.00	0.00	10.00	0.53	1.60	8.00	3.55	64.00	0.50	3.19	21.56	2.40	2.85	2.45	0.00	2.00	33.12	-18.90	9.78	70.24	-57.18	9.37	19.00	2.60	9.40	7.60	438.00	0.00	0.20	6.60	19.83	1.80	4.50	8.00	5.00	0.00	3.00	20.64	-11.14	1.88	15.56	-7.60
maximum	12.00	434.00	97.00	11.00	49.00	47.00	67.00	54.00	17.00	57.00	30.00	10.10	22.70	10.10	941.00	2.02	310.99	67.95	5.80	11.00	7.18	2.00	5.00	85.37	-0.01	30.14	85.35	-3.26	25.18	59.50	15.00	33.00	18.60	1592.00	2.00	12.40	34.50	110.60	7.60	7.50	15.00	14.00	2.00	6.00	88.28	5.15	37.87	82.37	76.19
standard deviation F2	2.84	77.69	13.29	1.94	5.98	6.51	9.61	11.08	3.97	10.76	5.33	1.94	3.71	1.47	163.09	0.38	36.11	9.47	0.61	1.23	0.99	0.83	0.57	10.71	3.24	4.26	3.21	6.60	3.10	6.94	1.92	4.94	1.65	252.57	0.66	1.83	4.02	13.66	1.05	0.63	1.27	2.19	0.72	0.79	14.50	3.65	5.41	9.26	9.17
BCZ	4.44	151.78	64.72	1.22	10.83	24.33	29.89	19.78	7.06	26.83	3.41	3.72	17.54	6.13	306.00	1.23	8.85	38.20	4.47	6.25	4.98	1.42	3.00	66.55	-10.77	20.35	78.52	-8.65	19.04	46.71	4.42	37.31	10.09	1242.29	0.00	1.35	14.49	67.81	4.30	6.29	11.20	10.58	0.25	3.43	56.44	-6.05	18.72	72.16	-5.79
BCS	8.93	270.97	68.69	2.72	16.93	28.55	38.76	33.10	2.14	35.24	15.37	5.34	9.52	8.67	276.00	0.80	15.81	50.85	4.48	7.04	5.72	0.30	3.28	79.30	-6.83	17.01	75.96	-5.48	13.70	45.54	6.65	11.13	13.27	814.25	1.15	0.86	24.19	82.27	4.64	5.83	11.73	10.21	0.00	4.36	80.55	0.15	13.63	78.78	-2.78
1 Rind brightness was evaluated using a visual scale: matte (0), medium (1) and bright (2).
2 Ribbing intensity was evaluated visually based on presence and depth of the ribs: absent (0), surface ribbing (1), intermediate ribbing (2) and strong ribbing (3).
[truncated: 1 more columns]

## Sheet: Pearson correlation
B. Correlation between quantitative traits.
Traits			NºBr	PLe	NoNº	NoMaF	NoFeF	DMaF	DFeF	NºMaF	NºFeF	TNºF	MaF/FeF	IPeLe	IFLe	IFWi	IFWe	IRTh	IFTh	ICaTh	IBrix	IRFi	IFFi	IRBr	ILoNº	ILRCo	IaRCo	IbRCo	ILFCo	IaFCo	IbFCo	DMa	MPeLe	MFLe	MFWi	MFWe	Mrib	MRTh	MFTh	MCaTh	MBrix	MpH	MRFi	MFFi	MRBr	MLoNº	MLRCo	MaRCo	MbRCo
NºBr		Pearson correlation	1	0.216**	0.129	0.261**	0.294**	0.247**	0.252**	0.427**	0.003	0.438**	0.302**	0.396**	-0.351**	0.058	-0.242*	-0.037	0.141	0.028	-0.111	-0.257*	-0.096	-0.217	0.130	0.238*	-0.191	0.234*	0.147	-0.097	-0.202	-0.010	0.260**	-0.242**	0.093	-0.137	0.064	-0.023	0.107	0.127	0.055	0.175*	0.004	-0.046	-0.017	0.082	0.123	-0.062	0.091
		Sig. (bilateral)		0.008	0.115	0.001	0	0.002	0.002	0	0.973	0	0	0	0.002	0.615	0.032	0.744	0.214	0.805	0.328	0.022	0.400	0.055	0.274	0.044	0.109	0.047	0.219	0.420	0.088	0.906	0.001	0.003	0.260	0.094	0.433	0.780	0.192	0.121	0.501	0.033	0.957	0.577	0.834	0.318	0.269	0.577	0.415
PLe				1	0.765**	0.255**	0.229**	0.320**	0.226**	0.333**	-0.125	0.295**	0.249**	0.419**	-0.084	0.025	0.007	0.071	0.185	0.161	-0.220	-0.179	-0.128	-0.226*	0.078	0.478**	-0.161	0.322**	0.183	-0.178	-0.293*	-0.109	0.269**	-0.129	0.017	-0.117	-0.122	-0.042	-0.069	0.052	0.261**	0.017	0.448**	0.224**	-0.084	0.053	0.264*	0.117	-0.131
					0	0.002	0.005	0	0.005	0	0.129	0	0.002	0	0.463	0.828	0.948	0.536	0.103	0.156	0.051	0.114	0.262	0.045	0.514	0	0.176	0.006	0.123	0.135	0.013	0.184	0.001	0.116	0.835	0.153	0.138	0.609	0.405	0.531	0.001	0.840	0	0.006	0.309	0.522	0.016	0.291	0.238
NoNº					1	0.188*	0.212**	0.149	0.164*	0.209*	-0.175*	0.15	0.252**	0.280*	-0.087	0.162	0.083	-0.055	0.095	0.259*	-0.210	-0.154	-0.115	-0.287*	0.140	0.315**	-0.125	0.200	0.113	-0.064	-0.244*	-0.053	0.073	-0.006	-0.083	-0.119	-0.121	0.005	-0.083	-0.042	0.389**	0.030	0.537**	0.333**	0.096	-0.079	0.056	0.024	-0.157
						0.021	0.009	0.069	0.045	0.01	0.033	0.067	0.002	0.012	0.445	0.156	0.468	0.633	0.404	0.021	0.064	0.176	0.311	0.010	0.236	0.007	0.294	0.091	0.345	0.591	0.039	0.520	0.378	0.943	0.313	0.148	0.139	0.947	0.312	0.612	0	0.712	0	0	0.245	0.339	0.616	0.829	0.157
NoMaF						1	0.596**	0.737**	0.596**	0.463**	-0.276**	0.372**	0.462**	0.417**	-0.045	0.153	0.064	0.018	-0.047	0.151	0.039	-0.077	0.032	-0.167	-0.019	0.078	-0.042	-0.005	-0.007	-0.020	-0.179	-0.270**	0.209*	-0.108	0.071	-0.073	-0.022	0.019	0.157	0.072	0.099	0.149	0.234**	0.108	-0.071	-0.092	0.088	0.061	0.111
							0	0	0	0	0.001	0	0	0	0.697	0.182	0.574	0.876	0.682	0.185	0.735	0.499	0.780	0.142	0.873	0.514	0.727	0.964	0.952	0.871	0.132	0.001	0.011	0.190	0.392	0.374	0.794	0.815	0.056	0.383	0.23	0.070	0.004	0.186	0.390	0.265	0.430	0.586	0.318
NoFeF							1	0.604**	0.843**	0.476**	-0.422**	0.331**	0.560**	0.502**	-0.273*	0.294**	0.012	0.105	0.087	0.185	-0.044	-0.162	0.145	-0.142	-0.022	0.116	-0.105	0.077	-0.001	-0.074	-0.047	-0.416**	0.183*	-0.094	0.044	-0.089	-0.020	-0.032	0.145	-0.002	0.133	0.188*	0.224**	0.196*	-0.131	-0.029	0.084	0.161	0.098
								0	0	0	0	0	0	0	0.015	0.009	0.92	0.359	0.446	0.103	0.698	0.155	0.203	0.211	0.851	0.333	0.379	0.518	0.990	0.536	0.695	0	0.026	0.255	0.596	0.279	0.806	0.694	0.078	0.978	0.104	0.022	0.006	0.016	0.110	0.726	0.448	0.147	0.380
DMaF								1	0.757**	0.676**	-0.334**	0.569**	0.524**	0.501**	-0.101	-0.043	-0.127	-0.059	-0.061	-0.071	-0.075	-0.293**	-0.172	0.023	0.000	0.121	-0.132	0.132	0.023	-0.131	-0.011	-0.402**	0.269**	-0.077	-0.019	-0.116	-0.074	-0.075	0.000	0.034	0.131	0.077	0.326**	0.173*	-0.036	-0.075	-0.007	0.060	0.056
									0	0	0	0	0	0	0.375	0.706	0.263	0.605	0.591	0.534	0.513	0.009	0.130	0.843	1	0.310	0.267	0.267	0.845	0.272	0.925	0	0.001	0.351	0.822	0.159	0.368	0.362	0.998	0.676	0.109	0.353	0	0.034	0.659	0.360	0.951	0.590	0.614
DFeF									1	0.558**	-0.477**	0.395**	0.631**	0.561**	-0.302**	0.216	-0.106	0.048	0.008	0.048	-0.055	-0.199	0.012	-0.147	0.084	0.168	-0.064	0.059	0.022	-0.075	-0.043	-0.476**	0.295**	-0.148	0.098	-0.078	0.018	-0.038	0.170*	0.057	0.101	0.140	0.267**	0.207*	-0.139	0.003	0.031	0.123	0.058
										0	0	0	0	0	0.007	0.057	0.351	0.675	0.947	0.676	0.632	0.079	0.915	0.195	0.479	0.159	0.595	0.623	0.853	0.533	0.718	0	0	0.072	0.233	0.341	0.829	0.648	0.039	0.487	0.219	0.088	0.001	0.011	0.090	0.968	0.783	0.270	0.605
NºMaF										1	-0.240**	0.935**	0.595**	0.427**	-0.174	-0.027	-0.192	0.002	-0.091	-0.103	-0.042	-0.233*	-0.104	-0.018	-0.012	0.175	-0.114	0.17	0.028	-0.304**	0.059	-0.210*	0.334**	-0.087	-0.031	-0.125	-0.073	-0.076	-0.016	0.022	0.215**	0.073	0.246**	0.094	-0.013	-0.068	0.136	0.077	0.151
											0.003	0	0	0	0.125	0.812	0.091	0.983	0.424	0.364	0.711	0.039	0.363	0.872	0.918	0.141	0.341	0.154	0.814	0.009	0.622	0.01	0	0.290	0.709	0.128	0.377	0.359	0.842	0.791	0.008	0.376	0.002	0.252	0.876	0.408	0.219	0.488	0.172
NºFeF											1	0.121	-0.657**	-0.213	0.178	-0.250*	-0.013	-0.076	-0.027	-0.119	-0.166	-0.020	-0.155	0.119	0.046	0.154	-0.009	0.132	0.221	0.136	-0.264*	0.415**	-0.077	0.156	-0.080	0.138	-0.057	-0.031	-0.193*	-0.030	-0.187*	0.009	-0.284**	-0.154	0.071	0.121	-0.099	-0.165	-0.185
												0.14	0	0.059	0.116	0.027	0.912	0.503	0.811	0.298	0.145	0.862	0.172	0.295	0.700	0.197	0.941	0.269	0.062	0.255	0.025	0	0.352	0.058	0.332	0.093	0.489	0.705	0.018	0.718	0.022	0.912	0	0.060	0.386	0.142	0.374	0.135	0.094
TNºF												1	0.367**	0.360**	-0.112	-0.122	-0.202	-0.026	-0.104	-0.151	-0.105	-0.247*	-0.164	0.025	0.005	0.236*	-0.12	0.223	0.111	-0.261*	-0.037	-0.062	0.314**	-0.032	-0.061	-0.077	-0.095	-0.089	-0.088	0.011	0.151	0.078	0.148	0.040	0.013	-0.025	0.113	0.032	0.103
													0	0.001	0.324	0.287	0.075	0.820	0.362	0.185	0.357	0.028	0.148	0.824	0.968	0.046	0.316	0.060	0.355	0.027	0.758	0.448	0	0.697	0.461	0.347	0.247	0.282	0.288	0.89	0.064	0.344	0.071	0.630	0.875	0.758	0.310	0.771	0.352
MaF/FeF													1	0.494**	-0.447**	0.390**	-0.122	0.093	-0.007	0.169	0.090	-0.167	0.110	-0.196	0.136	0.082	-0.022	-0.024	-0.045	-0.117	0.061	-0.407**	0.262**	-0.277**	0.239**	-0.139	0.174*	-0.048	0.332**	0.160*	0.268**	0.162*	0.331**	0.254**	-0.112	0.022	0.177	0.163	0.310**
														0	0	0	0.283	0.417	0.954	0.136	0.429	0.142	0.332	0.083	0.250	0.493	0.851	0	0.709	0.326	0.612	0	0.001	0.001	0.003	0.089	0.033	0.564	0	0.050	0.001	0.048	0	0.002	0.171	0.787	0.110	0.142	0.004
IPeLe														1	-0.311**	0.161	-0.18	-0.127	0.165	0.151	-0.233*	-0.214	-0.049	-0.141	-0.013	0.322**	-0.156	0.251*	0.231	-0.027	-0.259*	-0.217	0.618**	-0.287*	0.245*	-0.114	0.168	-0.024	0.244*	0.204	0.027	0.188	0.029	0.094	-0.067	0.195	0.146	0.101	0.022
															0.005	0.159	0.112	0.264	0.146	0.183	0.038	0.059	0.670	0.215	0.915	0.006	0.19	0.033	0.051	0.819	0.028	0.055	0	0.011	0.031	0.316	0.139	0.833	0.031	0.071	0.811	0.099	0.797	0.409	0.560	0.085	0.381	0.547	0.897
IFLe															1	-0.182	0.597**	0.023	0.023	0	0.034	0.171	0.017	0.078	-0.185	-0.171	-0.036	-0.021	-0.178	0.004	0.125	0.218	-0.282*	0.789**	-0.565**	0.329**	-0.259*	0.028	-0.406**	-0.501**	0.028	0.005	-0.273*	-0.058	0.168	-0.497**	0.075	-0.100	-0.093
																0.11	0	0.838	0.838	0.998	0.765	0.132	0.879	0.495	0.116	0.150	0.762	0.864	0.135	0.977	0.297	0.054	0.012	0	0	0.003	0.021	0.807	0	0	0.808	0.962	0.015	0.612	0.139	0	0.655	0.548	0.580
IFWi																1	0.557**	0.183	0.118	0.812**	-0.001	0.286*	0.468**	-0.652**	0.341**	0.165	0.249*	-0.209	-0.102	0.154	-0.317**	0.072	0.106	-0.494**	0.524**	-0.236*	0.564**	-0.164	0.569**	0.277*	-0.068	0.054	0.127	0.094	-0.251*	0.217	0.331*	0.085	0.360*
																	0	0.109	0.303	0	0.990	0.011	0	0	0.003	0.170	0.037	0.080	0.399	0.199	0.007	0.529	0.357	0	0	0.037	0	0.153	0	0.014	0.554	0.641	0.268	0.415	0.027	0.056	0.042	0.61	0.026
IFWe																	1	0.167	0.152	0.631**	-0.009	0.353**	0.313**	-0.377**	0.116	0.027	0.03	-0.044	-0.185	0.107	-0.18	0.220	-0.211	0.203	-0.035	0.080	0.120	-0.061	0.022	-0.103	-0.065	0.035	-0.063	-0.017	0.004	-0.169	0.130	-0.112	0.162
																		0.141	0.181	0	0.937	0.001	0.005	0.001	0.329	0.823	0.805	0.714	0.119	0.372	0.131	0.052	0.064	0.075	0.762	0.483	0.293	0.593	0.845	0.367	0.570	0.763	0.582	0.882	0.975	0.137	0.437	0.504	0.331
IRTh																		1	0.009	0.194	0.180	0.115	0.202	-0.298**	0.117	0.128	0.167	-0.093	0.016	-0.045	-0.166	-0.013	0.073	-0.065	0.062	-0.065	0.010	-0.122	0.135	0.061	-0.087	0.043	0.150	-0.021	-0.138	0.062	0.034	0.112	0.385*
																			0.935	0.087	0.113	0.313	0.074	0.008	0.324	0.283	0.161	0.438	0.894	0.705	0.162	0.909	0.525	0.573	0.590	0.569	0.934	0.287	0.239	0.591	0.446	0.707	0.186	0.855	0.224	0.588	0.840	0.505	0.017
IFTh																			1	0.127	-0.027	0.107	0.086	-0.174	0.147	0.041	0.158	-0.165	-0.112	0.073	-0.185	0.084	0.044	-0.065	0.108	0.078	0.141	-0.019	0.068	0.090	-0.083	-0.049	-0.001	0.053	0.133	0.083	0.275	0.146	0.278
																				0.265	0.815	0.348	0.449	0.125	0.214	0.732	0.184	0.167	0.349	0.542	0.119	0.463	0.701	0.571	0.346	0.495	0.214	0.872	0.552	0.430	0.468	0.668	0.993	0.643	0.242	0.467	0.095	0.380	0.091
ICaTh																				1	0.049	0.171	0.262*	-0.568**	0.290*	0.188	0.127	-0.088	-0.101	0.093	-0.213	0.081	0.029	-0.311**	0.288*	-0.187	0.264*	-0.221	0.236*	0.282*	-0.091	0.099	-0.023	-0.026	-0.085	0.144	0.232	0.008	0.246
																					0.670	0.132	0.020	0	0.013	0.114	0.289	0.463	0.399	0.436	0.073	0.476	0.799	0.006	0.011	0.098	0.019	0.052	0.037	0.012	0.423	0.388	0.842	0.819	0.457	0.207	0.160	0.962	0.137
IBrix																					1	0.123	0.135	0.067	0.228	-0.183	0.431**	-0.380**	-0.102	-0.020	0.332**	-0.038	-0.040	0.115	0.040	0.138	-0.174	0.101	-0.033	0.226*	0.275*	-0.005	0.146	0.194	0.195	0.191	0.083	0.145	0.157
																						0.279	0.234	0.555	0.052	0.124	0	0.001	0.394	0.865	0.004	0.737	0.731	0.317	0.726	0.224	0.124	0.379	0.771	0.046	0.014	0.966	0.200	0.087	0.085	0.092	0.620	0.385	0.348
IRFi																						1	0.536**	-0.345**	-0.034	0.091	0.386**	-0.209	-0.061	0.137	-0.146	0.113	-0.009	-0.005	-0.010	-0.113	0.127	-0.069	0.120	-0.157	-0.022	-0.187	0.090	-0.048	-0.081	-0.015	0.236	0.099	0.008
																							0	0.002	0.776	0.448	0.001	0.078	0.610	0.252	0.222	0.322	0.939	0.962	0.931	0.322	0.265	0.551	0.295	0.168	0.846	0.100	0.430	0.674	0.479	0.893	0.153	0.555	0.960
IFFi																							1	-0.316**	0.143	-0.081	0.310**	-0.206	-0.136	0.129	-0.091	0.099	-0.015	-0.068	0.313**	0.090	0.414**	-0.115	0.470**	-0.104	-0.027	-0.114	0.146	0.059	-0.188	-0.028	0.255	0.078	0.073
																								0.005	0.227	0.496	0.008	0.083	0.255	0.278	0.449	0.385	0.894	0.552	0.005	0.429	0	0.317	0	0.361	0.815	0.322	0.200	0.608	0.097	0.808	0.123	0.643	0.662
IRBr																								1	-0.204	-0.311**	-0.156	0.123	0.054	-0.098	0.439**	-0.058	-0.219	0.356**	-0.17	0.334**	-0.355**	0.139	-0.296**	0.038	0.092	-0.068	-0.107	0.030	0.242*	-0.037	-0.450**	-0.039	-0.172
																									0.083	0.008	0.19	0.304	0.653	0.413	0	0.610	0.054	0.001	0.137	0.003	0.001	0.225	0.009	0.742	0.418	0.554	0.348	0.791	0.032	0.746	0.005	0.815	0.303
ILoNº																									1	0.119	0.131	-0.040	-0.133	-0.131	-0.047	0.010	-0.058	-0.281*	0.192	-0.140	0.14	-0.152	0.132	0.181	-0.014	-0.065	0.251*	0.090	0.062	0.214	-0.129	-0.222	0.105
																										0.327	0.28	0.740	0.273	0.281	0.701	0.930	0.631	0.017	0.106	0.236	0.238	0.204	0.268	0.126	0.908	0.586	0.032	0.446	0.603	0.069	0.453	0.194	0.542
ILRCo																										1	0.04	0.343**	0.455**	0.068	-0.531**	0.122	0.407**	-0.290*	-0.044	-0.337**	0.023	-0.056	-0.150	0.038	-0.054	0.172	0.054	-0.121	-0.399**	0.144	0.846**	0.485**	0.296
																											0.738	0.003	0	0.570	0	0.306	0	0.014	0.717	0.004	0.845	0.640	0.211	0.748	0.654	0.152	0.655	0.312	0.001	0.228	0	0.004	0.089
IaRCo																											1	-0.794**	-0.136	0.030	0.088	0.223	-0.032	-0.023	0.168	-0.011	0.129	-0.226	0.205	0.165	-0.088	-0.320**	0.016	0.037	-0.102	0.073	0.264	0.332	-0.146
																												0	0.253	0.806	0.461	0.060	0.789	0.849	0.161	0.924	0.279	0.058	0.086	0.166	0.463	0.007	0.896	0.760	0.395	0.542	0.132	0.055	0.410
IbRCo																												1	0.397**	0.017	-0.255*	-0.126	0.176	-0.057	-0.189	-0.110	-0.074	0.207	-0.286*	-0.173	0.112	0.338**	0.056	-0.185	0.011	0.012	-0.168	-0.499**	0.467**
																													0.001	0.890	0.031	0.291	0.143	0.637	0.114	0.357	0.537	0.083	0.015	0.147	0.351	0.004	0.642	0.121	0.928	0.917	0.342	0.003	0.005
ILFCo																													1	0.331**	-0.562**	0.057	0.387**	-0.112	0.015	-0.007	-0.154	0.130	-0.104	0.012	0.141	0.191	0.015	-0.048	-0.143	0.152	0.004	0.117	-0.035
																														0.005	0	0.635	0.001	0.354	0.901	0.952	0.196	0.282	0.390	0.923	0.238	0.111	0.900	0.687	0.232	0.203	0.981	0.508	0.845
IaFCo																														1	-0.357**	0.154	0.013	-0.108	0.137	0.005	0.128	0.128	0.070	0.126	0.134	-0.080	-0.075	0.199	-0.239*	0.107	-0.107	-0.116	0.026
																															0.002	0.196	0.915	0.372	0.255	0.968	0.284	0.289	0.559	0.292	0.262	0.506	0.532	0.093	0.043	0.370	0.547	0.515	0.886
IbFCo																															1	-0.239*	-0.241*	0.329**	-0.101	0.285*	-0.221	-0.096	-0.148	0.013	0.142	-0.092	-0.124	0.025	0.320**	0.041	0	0.128	0.178
																																0.043	0.043	0.005	0.403	0.015	0.063	0.424	0.218	0.913	0.235	0.446	0.301	0.838	0.006	0.734	0.999	0.472	0.313
DMa																																1	-0.05	0.081	0.022	0.071	0.141	0.083	0.053	-0.035	-0.088	-0.188*	-0.188*	-0.129	0.081	-0.135	-0.051	-0.219*	-0.037
																																	0.545	0.329	0.793	0.385	0.085	0.313	0.525	0.670	0.286	0.022	0.021	0.116	0.326	0.100	0.649	0.046	0.738
MPeLe																																	1	-0.196*	0.177*	-0.027	0.108	0.009	0.190*	0.092	0.089	0.064	0.058	0.106	-0.092	0.168*	0.306**	0.131	0.019
																																		0.017	0.032	0.742	0.190	0.916	0.022	0.264	0.284	0.442	0.485	0.202	0.265	0.041	0.005	0.241	0.863
MFLe																																		1	-0.461**	0.557**	-0.301**	0.028	-0.326**	-0.421**	0.088	0.044	-0.058	0.114	0.219**	-0.325**	-0.186	0.120	-0.214
																																			0	0	0	0.733	0	0	0.285	0.595	0.482	0.168	0.007	0	0.092	0.281	0.052
MFWi																																			1	0.376**	0.518**	-0.013	0.692**	0.751**	-0.067	-0.096	0.066	0.059	-0.216**	0.418**	0.171	0.064	0.184
																																				0	0	0.875	0	0	0.419	0.243	0.422	0.476	0.008	0	0.123	0.563	0.095
MFWe																																				1	0.073	0.033	0.202*	0.294**	-0.056	-0.025	-0.048	0.069	-0.018	0.118	-0.008	0.151	-0.054
																																					0.375	0.691	0.014	0	0.497	0.761	0.563	0.404	0.829	0.149	0.943	0.173	0.630
Mrib																																					1	0.062	0.578**	0.229**	-0.105	0.034	0.034	0.009	-0.140	0.166*	0.185	-0.027	0.181
																																						0.452	0	0.005	0.202	0.685	0.683	0.911	0.088	0.043	0.094	0.805	0.102
MRTh																																						1	-0.065	0.034	0.018	0.142	-0.018	0.072	0.010	-0.051	-0.006	-0.012	0.032
																																							0.430	0.682	0.832	0.083	0.827	0.386	0.902	0.535	0.955	0.911	0.775
MFTh																																							1	0.277**	-0.020	-0.090	0.035	0.182*	-0.198*	0.078	0.165	0.100	0.163
																																								0.001	0.806	0.275	0.669	0.026	0.016	0.342	0.135	0.369	0.140
MCaTh																																								1	0.013	-0.068	0.057	0.007	-0.086	0.516**	0.073	-0.016	0.175
																																									0.878	0.409	0.492	0.935	0.296	0	0.513	0.887	0.114
MBrix																																									1	0.117	0.386**	0.386**	0.176*	-0.015	0.045	0.089	-0.054
																																										0.155	0	0	0.031	0.857	0.684	0.421	0.627
MpH																																										1	-0.045	-0.065	-0.117	0.100	0.117	0.065	0.019
																																											0.586	0.433	0.156	0.225	0.294	0.560	0.861
MRFi																																											1	0.526**	0.007	0.021	0.139	0.046	0.095
																																												0	0.935	0.802	0.211	0.680	0.395
MFFi																																												1	0.075	-0.051	-0.043	0.061	0.088
																																													0.361	0.537	0.696	0.584	0.428
MRBr																																													1	-0.121	-0.556**	-0.175	-0.148
																																														0.141	0	0.114	0.183
MLoNº																																														1	0.212	0.071	0.148
																																															0.054	0.523	0.180
MLRCo																																															1	0.381**	0.319**
																																																0	0.003
MaRCo																																																1	-0.145
																																																	0.191
MbRCo																																																	1

MLFCo
MaFCo
MbFCo
** Significant correlation at a level 0.01
* Significant correlation at a level 0.05
[truncated: 3 more columns]

## Sheet: Qualitative traits
C. Qualitative traits.
	Vine traits						Immature fruit								Mature fruit
	Stem color		Color change to white in leaf insertion		Tedril type		Fruit shape		Pimary rind color		Pattern of secondary color		Flesh color		Fruit shape		Primary rind color		Pattern of secondary color		Flesh color		Rind texture
	SC		Lins		T		IFSh		IPriRCo		IPSecRCo		IFCo		MFSh		MPriRCo		MPSecRCo		MFCo		MRTe
MU-CU-16	dark green	1.000	absent	1.000	present	1.000	elongated	1.000	dark green	1.000	dotted speckled	1.000	light green	1.000	elongated	1.000	black	1.000	dotted speckled	1.000	orange	1.000	smooth	1.000
UPV-196	light green	1.000	present	1.000	absent	1.000	discoid	1.000	white-green	1.000	absent	1.000	white	1.000	discoid	1.000	white	1.000	dotted speckled	0.400	white	1.000	warted	1.000
																			absent	0.600
F2	dark green	0.307	absent	0.660	present	0.580	elongated	0.468	dark green	0.088	dotted speckled	0.359	green	0.074	elongated	0.297	black	0.141	dotted speckled	0.382	green	0.021	smooth	0.560
	intermediate	0.453	present	0.340	absent	0.420	pear-shaped	0.418	green	0.138	striped	0.103	light green	0.148	pear-shaped	0.542	green	0.027	banded	0.013	orange	0.083	warted	0.440
	light green	0.240					discoid	0.063	light green	0.275	absent	0.538	white-green	0.123	discoid	0.065	orange	0.013	striped	0.059	yellow	0.174
							oval	0.051	white-green	0.363			white	0.654	oval	0.097	yellow	0.060	absent	0.546	cream	0.444
									white	0.138							cream	0.221			white	0.278
																	white	0.537
BCZ	dark green	0.500	absent	0.722	present	0.500	elongated	1.000	dark green	0.167	dotted speckled	0.917	green	0.083	elongated	0.944	black	0.556	dotted speckled	0.722	green	0.071	smooth	0.944
	intermediate	0.500	present	0.288	absent	0.500	pear-shaped	0.000	green	0.167	striped	0.000	light green	0.167	pear-shaped	0.056	green	0.056	banded	0.000	orange	0.357	warted	0.056
	light green	0.000					discoid	0.000	light green	0.667	absent	0.083	white-green	0.750	discoid	0.000	orange	0.000	striped	0.000	yellow	0.357
							oval	0.000	white-green	0.000			white	0.000	oval	0.000	yellow	0.000	absent	0.278	cream	0.071
									white	0.000							cream	0.111			white	0.143
																	white	0.278
BCS	dark green	0.483	absent	0.000	present	0.690	elongated	0.000	dark green	0.000	dotted speckled	0.316	green	0.000	elongated	0.000	black	0.000	dotted speckled	0.069	green	0.000	smooth	0.621
	intermediate	0.448	present	1.000	absent	0.310	pear-shaped	0.550	green	0.000	striped	0.053	light green	0.052	pear-shaped	0.179	green	0.000	banded	0.000	orange	0.000	warted	0.379
	light green	0.069					discoid	0.450	light green	0.207	absent	0.632	white-green	0.368	discoid	0.821	orange	0.000	striped	0.000	yellow	0.000
							oval	0.000	white-green	0.414			white	0.579	oval	0.000	yellow	0.000	absent	0.931	cream	0.074
									white	0.379							cream	0.034			white	0.926
																	white	0.966
