# Supplementary material for: High-throughput SNP genotyping in Cucurbita pepo for map construction and quantitative trait loci mapping
Source: BMC Genomics. 2012 Feb 22;13:80. doi: 10.1186/1471-2164-13-80 (PMC3359225; doi:10.1186/1471-2164-13-80)
Supplement: Additional file 6 — QTL analysis for quantitative and qualitative traits 1. QTL whose effects have not been validated in the backcross populations are included. A. Linkage group positions and flanking markers of 31 QTL, along with their associated logarithms of odds (LOD) for 20 vine, flowering and fruit quantitative traits analyzed in the F2 population derived from the Zucchini × Scallop cross. Major QTL (R2> 25%) are indicated in bold. B. Linkage group positions and flanking markers of 3 QTL, along with their associated logarithms of odds (LOD) and contingency χ2 results for fruit qualitative traits analyzed in the F2 population derived from the cross Zucchini × Scallop. Major QTL (R2> 25%) are indicated in bold. [file 1471-2164-13-80-S6.XLSX]

## Sheet: Quantitative traits
Additional File 6. QTL analysis for quantitative and qualitative traits 1.
A. Quantitative traits.
Trait	QTL1	Linked markers2	LOD peak (cM) /LOD threshold3	2-LOD interval4	R2 5	a6	d7	d/[a]8	H2 9
Vine traits
PLe	PLe_3	C001057 C003831	5.6(67.8) /3.6	56.7 – 81.4	0.17	-45.62	8.20	0.18	0.45
	PLe_4	C010187 C003173	4.8(53.3) /3.6	45.8 – 66.1	0.11	18.89	45.13	2.39
NoNº	NoNº_3	C001057 C003831	5.4(72.1) /4.0	61.0 – 79.5	0.15	-7.57	-0.35	-0.05	0.33
Flowering traits
NºMaF	NºMaF_2	C005027 C002581	4.3(81.6) /3.8	72.3 – 95.4	0.10	4.87	0.08	0.02	0.79
	NºMaF_6	C006873 C003972	4.3(54.9) /3.8	45.9 – 65.4	0.12	-5.60	0.72	0.13
NºFeF	NºFeF_9	C002327 C001034	6.6(81.3) /3.7	72.1 – 90.9	0.17	-2.43	-0.72	-0.30	0.66
TNºF	TNºF_3	C001057	5.6(64.3) /3.7	57.0 – 71.9	0.17	-5.74	-6.55	-1.14	0.71
	TNºF_6	C000640 C003972	4.8(4.4) /3.7	33.1 – 65.1	0.13	-5.31	1.89	0.32
Immature fruit traits
IRTh	IRTh_16	C007677 C003963	4.7(72.2) /3.8	62.4 – 82.1	0.20	-0.10	0.34	3.45	0.00
IBrix	IBrix_5	C016718 C014249	3.8(28.2) /3.7	21.8 – 33.1	0.18	-0.38	0.10	0.27	0.46
IaRCo	IaRCo_2	C000442 C006162	5.8(29.6) /3.8	20.3 – 38.3	0.39	-2.58	1.57	0.61	0.64
IbRCo	IbRCo_2	C000442 C006162	4.7(27.6) /4.1	14.5 – 37.0	0.28	3.18	-1.14	-0.36	0.44
ILFCo	ILFCo_20	C005414 C002747	5.7(54.4) /4.1	42.4 – 62.5	0.26	-2.49	0.35	0.14	0.00
IaFCo	IaFCo_10	C001073 C007942	2.5(0.0) /2.4	0.0 – 22.4	0.13	3.60	1.10	0.31	0.95
	IaFCo_18	C017202 C014772	2.5(6.3) /2.4	0.0 – 22.0	0.13	3.69	1.82	0.49
	IaFCo_21	C005187 C003363	4.3(0.0) /2.4	0.0 – 7.9	0.20	4.34	4.46	1.03
IbFCo	IbFCo_20_1	C003485 C011020	5.6(48.4) /3.8	37.0 – 56.1	0.22	2.18	0.04	0.02	0.54
	IbFCo_20_2	C002747 C004499	5.0(72.8) /3.8	62.9 – 93.1	0.35	2.83	0.08	0.03
Mature fruit traits
MPeLe	MPeLe_9	C007497 C002694	3.7(37.7) /3.7	19.3 – 57.8	0.07	0.61	0.52	0.85	0.69
	MPeLe_18	C003029 C011824	10.5(28.0) /3.7	23.6 – 35.3	0.23	-1.31	-0.46	-0.35
	MPeLe_20	C002672 C020373	7.7(40.1) /3.7	33.8 – 44.3	0.18	-1.09	-0.76	-0.70
MFLe	MFLe_2	C001541 C007405	5.1(129.1) /3.6	122.1 – 144.5	0.08	1.86	-0.98	-0.53	0.64
MRib	MRib_2	C004934 C003783	4.3(89.5) /3.9	82.4 – 103.1	0.11	-0.77	-0.23	-0.30	0.77
MCaTh	MCaTh_5	C016718 C014249	5.7(28.4) /3.7	20.3 – 34.3	0.12	-6.11	4.16	0.68	0.70
	MCaTh_10	C001073 C022949	4.1(1.9) /3.7	0.0 – 11.2	0.09	5.04	4.43	0.88
MRFi	MRFi_9	C004240 C005517	4.0(19.6) /4.0	14.9 – 24.0	0.11	-0.72	0.25	0.35	0.18
MRBr	MRBr_14	C004187 C005730	5.7(2.2) /3.8	0.0 – 15.4	0.16	0.62	-0.68	-1.09	0.76
MaFCo	MaFCo_4	C004993 C000347	1.9(24.0) /1.6	0.0 – 37.0	0.09	3.80	-3.15	-0.83	0.98
	MaFCo_11	C004539 C018563	1.9(43.7) /1.6	35.0 – 50.6	0.09	-3.91	4.85	1.24
	MaFCo_21	C005187 C002528	2.0(3.6) /1.6	0.0 – 19.8	0.09	2.50	-4.91	-1.97
MbFCo	MbFCo_14	C004187 C015047	4.2(6.0) /3.7	0.1 – 21.0	0.17	3.36	-2.20	-0.65	0.83
1 QTL designated by abbreviated trait name, linkage group number and QTL number when necessary.
2 Marker locus closest to the QTL effect: flanking markers contained in the 2-LOD or 1-LOD interval o near these intervals (Figures 2, 3, 4, 5 and 6).
3 LOD peak and the most likely position of the QTL in cM. LOD threshold values obtained with 1,000 permutations with composite interval mapping (CIM) model in QTL cartographer is also indicated.
4 Interval 2-LOD in which QTL is located (cM).
5 Fraction of the phenotypic variance explained by the QTL.
6 Additive effects (a) as obtained from composite interval mapping (CIM) model in QTL cartographer. A negative value indicates that an increase in the value of the attribute is due to the Scallop allele, and a positive value indicates that an increase in the value of the attribute is due to the Zucchini allele (except for the color trait “Hunter parameter a”, which measures the intensity of green…
7 Dominance effects (d) as obtained from composite interval mapping (CIM) model in QTL cartographer. For positive additive effects, a negative d value indicates that the Scallop allele is dominant whereas a positive value indicates that the Zucchini allele is dominant. For a negative additive effect, a negative d value indicates that the Zucchini allele is dominant whereas a positive value indica…
8 Degree of dominance expressed as a ratio d/[a].
9 Broad-sense heritability estimated as Wright [61].

## Sheet: Qualitative traits
B. Qualitative traits.
Trait1	QTL2	Flanking markers3	LOD peak (cM)/LOD threshold4	2-LOD interval5	χ2 6
Immature fruit traits
IPriRCo (green)	IPriRCo_11	C001285	4.9(0.0)/4.4	0.0 – 16.0	16.55/7. 17 †
		C004633
IPSecRCo (absent)	IPSecRCo_2	C001802	5.0(38.0)/3.8	24.0 – 50.0	14.07/13.98 †
		C000389
Mature fruit traits
MRTe (warted, smooth)	MRTe_4	C006030	9.7(48.0)/3.9	40.0 – 58.0	29.41/28.84 †
		C003828	8.3(52.0)/3.8		33.80/29.85 †
1 Qualitative trait category with the highest LOD peak is specified in brackets.
2 QTL designated by abbreviated trait name and linkage group number.
3 Flanking markers for the highest LOD peak among the alternatives of the trait based on Qgene analysis.
4 LOD peak and the most likely position of the QTL in cM. LOD threshold values obtained with 1,000 permutations with composite interval mapping (CIM) model in Qgene is also indicated.
5 Interval 2-LOD in which QTL is located (cM).
6 Contingency χ2 value obtained for every flanking marker and trait. All markers appear to be closely related to the trait (indicated with †) based on the non-acceptance of independence (H0, a=0.05) as values are above 5.99 (χ2 for 2 df).
