# Supplementary material for: High-throughput SNP genotyping in Cucurbita pepo for map construction and quantitative trait loci mapping
Source: BMC Genomics. 2012 Feb 22;13:80. doi: 10.1186/1471-2164-13-80 (PMC3359225; doi:10.1186/1471-2164-13-80)
Supplement: Additional file 7 — QTL analysis for quantitative and qualitative traits 2. QTL whose effects have been validated in the backcross populations are included. A. Linkage group positions and flanking markers of 17 QTL, along with their associated logarithms of odds (LOD) for 16 flowering and fruit quantitative traits analyzed in the F2 population derived from the Zucchini × Scallop cross. Major QTL (R2> 25%) are indicated in bold. Heritabilities have been calculatedfor these traits B. Linkage group positions and flanking markers of 8 QTL, along with their associated logarithms of odds (LOD) and contingency χ2 results for vine and fruit qualitative traits analyzed in the F2 population derived from the cross Zucchini × Scallop. Major QTL (R2> 25%) are indicated in bold. [file 1471-2164-13-80-S7.XLSX]

## Sheet: Quantitative traits
Additional File 7. QTL analysis for quantitative and qualitative traits 2.
A. Quantitative traits.
Trait	QTL1	Linked markers2	LOD peak (cM) /LOD threshold3	2-LOD interval4	R2 5	a6	d7	d/[a]8	H2 9
Flowering traits
NoMaF	NoMaF_3	C001057	10.0(64.1) /4.1	59.0 – 69.6	0.36	-1.66	-1.46	-0.88	0.85
NoFeF	NoFeF_3	C001057	11.5(64.9) /3.6	59.3 – 70.2	0.41	-5.38	-4.45	-0.83	0.85
DMaF	DMaF_3	C001057	12.1(64.7) /3.8	59.1 – 70.0	0.38	-5.11	-5.39	-1.05	0.78
DFeF	DFeF_3	C001057	17.6(64.7) /3.9	60.2 – 68.9	0.59	-10.11	-8.50	-0.84	0.71
NºMaF	NºMaF_3	C006328 C001057	11.5(63.5) /3.8	48.8 – 70.4	0.30	-7.69	-7.87	-1.02	0.79
MaF/FeF	MaF/FeF_3	C001057	23.0(64.6) /3.7	59.8 – 68.8	0.56	-5.94	-4.60	-0.78	0.26
Immature fruit traits
IFLe	IFLe_6	C002852 C008686	10.2(1.8) /3.9	0.0 – 9.6	0.33	2.92	0.70	0.24	0.11
	IFLe_18	C010047 C005102	4.2(36.6) /3.9	29.5 – 44.0	0.11	1.72	0.80	0.47
Mature fruit traits
MFLe	MFLe_6	C002852 C015514	20.7(1.9) /3.6	0.0 – 6.9	0.45	4.42	-0.38	-0.09	0.64
MFWi	MFWi_6	C002852 C008686	9.0(0.5) /3.7	0.0 – 9.5	0.22	-1.08	0.20	0.19	0.64
MRib	MRib_11	C004633 C004539	6.2(26.4) /3.9	18.3 – 36.7	0.22	-1.08	-0.31	-0.28	0.77
MCaTh	MCaTh_6	C015514 C005440	7.1(13.4) /3.7	1.7 – 23.0	0.17	-7.77	-2.06	-0.26	0.70
MFFi	MFFi_2	C011474 C003097	6.0(39.4) /3.8	34.0 – 45.3	0.14	-0.86	1.11	1.30	0.00
MLoNº	MLoNº_5	C011973 C000405	4.3(23.0) /4.0	15.8 – 37.3	0.12	-0.27	0.36	1.34	0.73
MLRCo	MLRCo_14	C004187 C015047	24.1(13.3) /14.3	0.7 – 17.6	0.81	-24.07	19.24	0.80	0.97
MaRCo	MaRCo_14	C004187 C005730	14.6(5.0) /4.4	1.1 – 15.0	0.56	-3.51	4.72	1.34	0.95
MbFCo	MbFCo_16	C030754 C026402	22.7(52.6) /3.7	48.2 – 54.8	0.61	4.35	-6.48	-1.49	0.83
1 QTL designated by abbreviated trait name, linkage group number and QTL number when necessary.
2 Marker locus closest to the QTL effect: flanking markers contained in the 2-LOD or 1-LOD interval o near these intervals (see Figures 2, 3, 4, 5 and 6).
3 LOD peak and the most likely position of the QTL in cM. LOD threshold values obtained with 1,000 permutations with composite interval mapping (CIM) model in QTL Cartographer is also indicated.
4 Interval 2-LOD in which QTL is located (cM).
5 Fraction of the phenotypic variance explained by the QTL.
6 Additive effects (a) as obtained from composite interval mapping (CIM) model in QTL cartographer. A negative value indicates that an increase in the value of the attribute is due to the Scallop allele, and a positive value indicates that an increase in the value of the attribute is due to the Zucchini allele (except for the color trait “Hunter parameter a”, which measures the intensity of green…
7 Dominance effects (d) as obtained from composite interval mapping (CIM) model in QTL cartographer. For positive additive effects, a negative d value indicates that the Scallop allele is dominant whereas a positive value indicates that the Zucchini allele is dominant. For a negative additive effect, a negative d value indicates that the Zucchini allele is dominant whereas a positive value indica…
8 Degree of dominance expressed as a ratio d/[a].
9 Broad-sense heritability estimated as Wright [61].

## Sheet: Qualitative traits
B. Qualitative traits.
Trait1	QTL2	Flanking markers3	LOD peak (cM)/LOD threshold4	2-LOD interval5	χ2 6
Vine traits
SC (dark)	SC_14	C004187	6.4 (0.0)/3.9	0.0 – 12.0	30.15/9.05 †
		C015047
LIns	LIns_14	C004187	13.4(2.0)/3.7	0.0 – 7.0	46.74/28.36 †
		C015047
T	T_1	C027569	4.9(76.0)/3.8	52.0 – 82.0	13.82/7.91 †
		C002686
Immature fruit traits
IFCo (white, green)	IFCo_20	C003485	6.1(54.0)/4.0	40.0 – 62.0	17.04/14.00 †
		C002747	7.1(58.0)/4.7		19.74/22.15 †
Mature fruit traits
MFSh (elongated,	MFSh_6	C002852	12.9(6.0)/3.9	0.0 – 14.0	8.76/11.25 †
pear shaped)		C008686	6.3(4.0)/3.8		23.65/17.89 †
MPriRCo (black, green)	MPriRCo_14	C004187	32.6(4.0)/4.0	2.0 – 6.0	70.75/70.75 †
		C005730	5.3(4.0)/4.7		17.28/17.44 †
MPSecRCo (dotted speckled, absent)	MPSecRCo_14	C004187	14.1(2.0)/3.8	0.0 – 6.0	50.00/37.31 †
		C005730	9.1(2.0)/3.8		34.08/24.12 †
MFCo (cream, yellow, orange )	MFCo_16	C030754	4.0(60.0)/3.8	52.0 – 72.0	12.67/17.78 †
		C007677	8.6(58.0)/3.8		24.94/28.11 †
			6.0(60.0)/4.6		22.18/22.27 †
1 Qualitative trait category with the highest LOD peak is specified in brackets.
2 QTL designated by abbreviated trait name and linkage group number.
3 Flanking markers for the highest LOD peak among the alternatives of the trait based on Qgene analysis.
4 LOD peak and the most likely position of the QTL in cM. LOD threshold values obtained with 1,000 permutations with composite interval mapping (CIM) model in Qgene is also indicated.
5 Interval 2-LOD in which QTL is located (cM).
6 Contingency χ2 value obtained for every flanking marker and trait. All markers appear to be closely related to the trait (indicated with †) based on the non-acceptance of independence (H0, a=0.05) as values are above 5.99 (χ2 for 2 df).
